# Supplementary material for: The miRNA and mRNA Signatures of Peripheral Blood Cells in Humans Infected with Trypanosoma brucei gambiense
Source: PLoS One. 2013 Jun 27;8(6):e67312. doi: 10.1371/journal.pone.0067312 (PMC3695006; doi:10.1371/journal.pone.0067312)
Supplement: Table S1 — mRNAs with significantly altered abundance in sleeping sickness patients. Sheet 1: Results for individual patients are shown, with a corresponding result for pooled controls. Sheet 2: Annotations from GeneCARD for the regulated genes. (XLSX) [file pone.0067312.s001.xlsx]

## Sheet: Regulated genes
illumina ID	Bo471	Bo472	Bo480	Bo484	Bo481	Bo502	Bo486	Bo485	Bo474	Bo483	Bo476	Pooled Controls	p.adjusted	Log2 Patient/control	Gene name
4290411	7.55	7.25	7.14	7.74	7.19	7.71	8.94	6.84	8.22	7.38	7.74	10.73	0.015008	-3.12091	NUP98
430356	7.95	7	7.38	7.28	6.97	7.38	9.04	6.85	7.44	7.25	7.65	10.13	0.040858	-2.65818	TCP11L2
5270338	7.35	6.75	6.8	7.21	6.55	6.85	7.89	6.72	7.01	6.99	6.87	9.51	0.00457	-2.51091	ATP6V0D2
2600634	7.78	7.15	7.34	7.07	7.01	7.8	8.19	6.84	7.66	7.32	7.66	9.48	0.023718	-2.04182	LOC727815
3310402	7.24	7.32	6.83	7.47	6.93	7.48	7.39	6.96	7.28	7.11	7.38	9.25	0.001268	-2.03273	NA
1580386	7.67	7.21	7.05	7.68	6.96	7.33	8.19	6.86	7.54	7.33	7.36	9.28	0.022904	-1.9	NR2E1
650445	6.49	6.5	6.47	6.48	6.59	6.69	6.61	6.67	6.67	6.68	6.54	8.47	2e-06	-1.88909	ARL4A
7050450	7.36	6.95	6.91	7.64	6.87	7.01	8.12	6.74	7.53	7.04	7.42	9.1	0.03799	-1.86455	FLJ40453
5900754	6.55	6.58	6.48	6.63	6.61	6.65	6.96	6.65	6.57	6.55	6.54	8.47	5.3e-05	-1.85455	LOC100132888
130392	6.9	7.07	6.72	7.11	6.68	7.38	7.58	6.95	7.78	6.87	7.29	8.97	0.01844	-1.84909	CBX3
5420377	8.14	7.82	8.35	8.32	7.8	8.93	8.81	7.65	8.36	7.78	8.41	10.03	0.045469	-1.81455	LOC441843
4730403	6.89	6.93	6.92	7.27	6.78	7.51	7.85	6.59	7.48	6.77	7.37	8.91	0.035587	-1.78636	LOC100129375
670609	11.32	10.3	10.9	10.69	10.37	11.31	11.06	10.15	10.93	10.48	10.49	12.5	0.04128	-1.77273	LOC100129478
2100577	7.95	7.84	7.08	7.75	7.47	7.33	8.19	7.37	7.85	8.07	8.22	9.46	0.035334	-1.72182	NA
6980148	7.19	6.74	6.85	6.82	6.76	6.9	7.38	6.64	6.97	6.64	6.84	8.56	0.003179	-1.67545	PCBP1
1300075	8.33	7.2	7.33	7.65	7.14	7.22	7.74	7.22	7.43	7.41	7.15	9.05	0.036378	-1.61182	LOC653394
3990441	7.07	6.7	6.98	7.07	6.69	7.44	7.57	6.68	7.36	6.82	6.98	8.54	0.026815	-1.50727	SFTPB
1500192	7.13	7.44	7.1	7.25	7.18	7.57	7.17	7.26	7.17	7.15	7.24	8.74	0.000547	-1.49818	NA
240437	8.75	8.36	7.91	8.27	8.32	8.59	8.89	8.23	8.76	8.38	8.6	9.93	0.020685	-1.47	CCNT2
540711	7.73	7.27	7.51	7.45	7.5	7.84	8.38	7.2	7.96	7.6	7.7	9.1	0.043034	-1.45091	NA
7100092	7.24	6.67	6.86	7.02	6.86	6.97	7.7	6.63	6.93	6.98	6.94	8.43	0.023473	-1.44818	SERPINB11
130703	7.53	7.46	7.21	7.47	7.25	6.99	7.72	7.15	7.3	7.29	7.45	8.78	0.004152	-1.43273	LOC100130107
770369	6.79	6.7	6.83	6.65	6.8	7.34	7.09	6.59	7.34	6.85	7.13	8.34	0.016551	-1.42091	LOC650780
3420270	7.8	7.35	7.38	7.27	7.43	7.76	7.58	7.27	7.3	7.41	7.3	8.85	0.003385	-1.40909	DAB2IP
4590537	8.34	8	7.71	8.12	8.04	8.11	8.46	7.78	8.46	8.61	8.49	9.57	0.035348	-1.37727	CTU2
2470369	6.66	6.84	6.75	6.79	6.99	7.38	7.39	6.66	7.59	6.79	7.01	8.36	0.048265	-1.37364	NA
380270	7.1	7.01	7.05	7.02	7.19	7.66	7.77	6.96	7.53	6.99	7.25	8.57	0.034542	-1.34	RNF121
6520390	6.75	6.93	6.7	6.9	6.57	7.12	6.96	6.83	6.93	6.76	6.93	8.19	0.001349	-1.33727	REXO4
3390338	6.79	6.81	7.19	6.89	6.55	7.25	7.1	6.67	7.29	6.72	6.9	8.26	0.016867	-1.33636	URG4
4120390	6.73	6.85	6.81	6.82	6.85	7.5	7.41	6.63	7.39	6.8	6.93	8.3	0.043857	-1.32545	TMEM187
1030026	7.56	7.66	7.65	7.69	7.43	7.83	8.32	7.56	7.9	7.45	8.11	9.06	0.029879	-1.31818	RFXAP
50451	6.5	6.49	6.6	6.78	6.59	7.16	6.9	6.47	6.61	6.67	6.76	7.98	0.007661	-1.29545	RABL4
1240307	7.03	7.16	6.71	7.22	6.95	7.07	7.73	6.97	7.46	6.92	7.16	8.39	0.036279	-1.26455	SNORA14B
3180440	8.16	8.31	8.07	7.86	8.06	8.75	8.62	8.09	8.45	7.93	8.19	9.49	0.037864	-1.26364	ARVP6125
5720091	7.8	7.71	7.77	7.58	7.54	7.77	7.69	7.8	7.54	7.72	7.74	8.95	0.000199	-1.25364	CENPV
7650445	7.4	7.37	7.25	7.22	7.43	7.97	7.83	7.38	7.76	7.23	7.41	8.72	0.027655	-1.24273	LOC100128093
4230088	6.88	6.86	7.05	6.95	6.66	7.13	6.95	6.42	6.79	6.69	6.85	8.07	0.007714	-1.23091	NA
3120632	6.79	6.76	6.71	6.67	6.76	7.33	7.11	6.77	7.31	6.68	6.9	8.08	0.027584	-1.19	CSNK2A1P
2470097	12.03	11.76	11.51	11.95	11.62	11.42	12.12	11.39	11.73	11.34	11.56	12.86	0.040647	-1.18455	LOC728006
6520274	7.48	7.3	7.35	7.36	7.09	7.75	7.39	7.12	7.49	6.99	7.43	8.52	0.014691	-1.17909	FAM7A3
6480309	6.88	6.84	6.88	6.8	6.9	7.26	7.42	6.65	7.32	6.76	6.98	8.15	0.031307	-1.17818	LOC442319
610519	7.24	7.05	6.99	7.45	6.97	7.19	7.5	6.93	7.68	7	7.11	8.36	0.033458	-1.16818	LOC650517
4880703	7.82	7.36	7.49	7.62	7.4	7.49	7.77	7.11	7.21	7.47	7.27	8.6	0.020475	-1.14455	FRY
3450307	6.52	6.76	6.48	6.53	6.6	6.52	6.68	6.56	6.52	6.62	6.93	7.74	0.001897	-1.12909	PCTP
1010161	6.88	6.9	6.73	6.9	6.83	6.95	7.21	6.7	7.1	6.86	6.76	7.99	0.004174	-1.09727	EFNA4
6580402	6.9	7.1	6.86	7.15	6.97	7.17	7	6.94	7.34	7.07	7.14	8.15	0.003179	-1.09182	LOC652078
4780113	7.32	7.46	7.38	7.22	7.3	7.6	7.8	7.33	7.76	7.37	7.53	8.55	0.012564	-1.08909	C17orf85
6040497	8.1	7.65	7.55	7.72	7.62	7.84	7.77	7.65	7.83	7.18	7.35	8.74	0.043857	-1.08	SPATA3
3710148	6.95	6.62	6.76	6.78	6.85	6.84	7.24	6.68	6.88	6.83	7.04	7.93	0.007897	-1.06909	ZNF23
2510288	7.4	7.25	6.97	7.26	7.31	7.75	7.74	7.4	7.64	7.17	7.32	8.43	0.045961	-1.04727	LILRB5
2140379	8.27	7.84	8.23	8.11	8.11	8.18	8.32	7.79	7.67	7.95	7.95	9.08	0.027004	-1.04182	LILRA4
4230484	7.37	7.08	7.21	7.21	7.03	7.11	7.55	6.77	7.03	7.13	7.1	8.18	0.020722	-1.03545	LOXL4
460010	6.52	6.52	6.73	6.62	6.54	6.48	6.55	6.49	6.62	6.56	6.64	7.59	0.000199	-1.02	OR1J2
4060519	7.15	6.97	7	7.05	7.11	7.31	7.28	6.85	7.41	6.86	7.13	8.11	0.014614	-1.00818	NA
240255	12.01	11.99	12.14	11.87	12.09	12.35	12.39	11.86	12.34	11.7	11.96	13.07	0.039543	-1.00636	SLC18A1
6840075	8.83	8.69	8.79	8.91	9.14	8.69	9.29	8.43	9.01	8.77	8.75	9.85	0.048435	-1.00455	LOC652633
7040369	6.89	6.99	6.95	6.89	7.4	7.25	7.29	6.77	7.08	6.9	6.89	8.02	0.026723	-0.992727	MERTK
3440528	7.33	7.2	6.99	7.04	6.85	6.76	7.38	7.07	7.2	7.13	6.99	8.07	0.020674	-0.984545	LIPT1
1190746	6.93	6.7	7	6.92	6.73	6.99	7.03	6.67	6.85	6.73	6.91	7.84	0.003798	-0.98	EPB41
5550612	9.01	8.5	8.95	8.57	8.65	8.81	8.81	8.39	8.61	8.51	8.68	9.66	0.02425	-0.979091	CARD6
450673	6.82	6.96	6.97	6.91	6.98	7.34	7.31	6.93	7.43	6.89	6.95	8.01	0.035621	-0.965455	C19orf21
5890113	6.65	6.36	6.52	6.53	6.4	6.47	6.72	6.47	6.55	6.45	6.79	7.5	0.00428	-0.962727	C21orf37
3390689	7.46	7.74	7.35	7.49	7.3	7.57	7.54	7.37	7.24	7.01	7.1	8.34	0.038966	-0.960909	FMO6P
540703	7.08	6.76	7.18	7.15	6.81	7.07	6.78	6.88	7.01	6.88	6.97	7.92	0.00738	-0.959091	NA
4560739	6.64	6.64	6.66	6.6	6.56	6.92	6.7	6.63	6.82	6.71	6.73	7.64	0.001417	-0.948182	NEK3
5340768	7.39	7.5	7.16	7.43	7.26	7.31	7.46	7.39	6.93	7.4	7.39	8.27	0.012556	-0.940909	LOC645253
1430136	8.13	7.94	8.1	7.72	8.12	8.04	7.83	7.89	7.66	7.59	7.96	8.84	0.026723	-0.932727	LOC653441
1340639	6.9	6.97	6.9	6.85	7.09	6.59	6.94	7	6.78	6.98	6.9	7.83	0.004665	-0.93	CPM
4290259	6.96	6.87	7.1	6.9	7.11	7.22	7.36	7	7.44	6.94	6.98	8.01	0.026997	-0.93	NA
3290332	7.04	6.61	6.64	6.79	6.66	7.06	6.71	6.72	6.92	6.79	6.99	7.74	0.014451	-0.928182	LOC728081
1770307	6.66	6.72	6.49	6.29	6.59	6.66	6.64	6.6	6.67	6.58	6.64	7.51	0.003243	-0.915455	HIST3H2A
3170047	6.7	6.71	6.66	6.67	6.73	6.95	7.02	6.57	7.01	6.6	6.75	7.66	0.014485	-0.899091	SERTAD3
2570475	6.72	6.62	6.73	6.71	6.62	6.55	6.75	6.78	6.7	6.65	6.66	7.58	0.000248	-0.899091	LOC474170
20519	7.14	7.07	6.95	6.85	6.96	7.35	7.46	6.92	7.25	6.94	7.02	7.98	0.037287	-0.897273	FLCN
7160711	6.73	6.61	6.53	6.64	6.66	6.64	7	6.6	6.78	6.85	6.8	7.6	0.007184	-0.887273	NA
5290541	6.84	6.86	6.68	6.81	6.65	6.69	7.01	6.72	6.94	6.77	7.12	7.71	0.01141	-0.883636	NA
1820692	6.69	6.62	6.49	6.76	6.55	6.61	6.7	6.66	6.57	6.65	6.75	7.52	0.000929	-0.879091	SLC25A26
3440136	7.32	7.12	7.31	7.14	6.89	7.36	7.17	7.04	7.28	7.11	7.34	8.06	0.011663	-0.870909	TBC1D20
2470446	7.31	7.24	7.21	7.19	7.02	7.36	7.51	7.07	7.36	7.1	7.32	8.11	0.011538	-0.865455	NA
2690369	6.84	7.04	6.81	6.9	7.1	7.3	7.15	7	7.16	6.81	6.96	7.87	0.01904	-0.863636	SPINK5L3
6900315	6.87	6.75	6.7	6.85	6.73	7.03	7.03	6.67	6.84	6.73	6.81	7.68	0.005263	-0.860909	HMGN2
1580373	6.82	7.05	6.95	7.01	6.87	7.29	7.3	6.74	7.09	7.1	7.03	7.88	0.028978	-0.857273	LOC653110
7570142	7.06	7.15	6.9	7.18	7.18	7.2	7.37	7.15	7.41	7.29	7.14	8.04	0.010169	-0.855455	CPT1A
3870703	7.11	7.21	7.32	7.03	7.28	7.49	7.4	7.42	7.22	6.97	7.14	8.09	0.022613	-0.854545	DSCR1L1
5670241	8.32	7.98	8.16	8.33	7.91	8.08	8.34	8.02	8.01	8.15	7.96	8.96	0.01904	-0.845455	WNK3
6290301	6.51	6.51	6.66	6.72	6.5	6.37	6.51	6.56	6.62	6.58	6.61	7.4	0.001869	-0.840909	NA
4050349	6.93	6.78	6.93	6.83	6.88	6.85	6.7	7	6.6	6.87	6.77	7.67	0.00428	-0.839091	FAM46D
1770372	6.42	6.56	6.65	6.66	6.69	6.91	6.76	6.68	6.55	6.53	6.54	7.47	0.008416	-0.838182	NA
5900072	6.76	6.75	6.74	6.73	6.71	6.98	7	6.74	6.89	6.8	6.88	7.65	0.003179	-0.833636	HTRA4
520367	7.1	6.94	6.98	6.94	7.03	7.23	7.04	6.74	6.81	6.86	7	7.8	0.010479	-0.83	HDAC7A
3840538	6.46	6.63	6.49	6.44	6.49	6.47	6.44	6.52	6.48	6.48	6.51	7.32	0.000199	-0.828182	FXN
160390	6.77	6.69	6.9	6.7	6.79	6.89	6.93	6.72	6.89	6.86	6.69	7.63	0.001996	-0.827273	GLUL
460670	7.25	7.24	7.06	7.24	7.2	7.57	7.43	7.22	7.57	7.17	7.29	8.12	0.02425	-0.825455	PTPRG
430711	6.82	6.84	6.67	6.72	6.68	6.78	6.8	6.7	6.74	6.7	6.75	7.57	0.000247	-0.824545	RHOBTB1
4570736	6.84	6.82	6.72	6.86	6.76	7.02	6.79	6.77	6.85	6.73	7.09	7.66	0.00561	-0.819091	LOC644743
4060672	7.06	7.29	6.71	7.17	6.84	6.87	7.09	7.1	6.85	6.87	6.94	7.8	0.034505	-0.819091	FBXO9
4200504	7.08	7.07	6.99	7.13	6.94	7.33	7.36	6.95	7.33	7.14	7.13	7.95	0.018704	-0.818182	OR1D4
4670494	6.85	6.98	6.76	7.05	6.78	7.22	7.14	6.86	7.23	6.96	7.08	7.81	0.028847	-0.818182	NA
2710767	6.71	6.54	6.83	6.71	6.56	6.64	6.57	6.68	7.1	6.64	6.64	7.51	0.022904	-0.817273	NA
990370	6.99	7.05	7.05	7.11	6.93	7.29	7.22	6.89	7.39	6.97	7.04	7.9	0.021502	-0.815455	LOC653766
6520014	6.74	6.63	7.11	6.91	6.59	7.11	6.86	6.73	6.7	6.65	6.64	7.6	0.046264	-0.811818	MAP2K3
670168	6.64	6.49	6.83	6.55	6.69	6.66	6.62	6.58	6.62	6.63	6.49	7.43	0.002494	-0.811818	FBXW8
2120129	6.59	6.7	6.51	6.64	6.61	6.58	6.79	6.58	6.71	6.67	6.76	7.46	0.001417	-0.810909	ACSL6
5820168	7	6.86	6.79	6.75	6.77	7.15	7.2	6.78	6.8	6.71	6.76	7.68	0.03235	-0.81	IFT52
5360338	7.16	7.3	7.01	7.15	7.18	7.26	7.38	7.09	7.4	7.23	7.24	8.02	0.00601	-0.801818	LOC647778
3850561	7.56	7.56	7.23	7.51	7.37	7.49	7.78	7.64	7.86	7.77	7.6	8.38	0.047003	-0.800909	LOC645822
4060075	6.62	6.79	6.86	6.92	6.76	7.1	7.12	6.75	6.91	6.79	6.86	7.66	0.019301	-0.798182	MEX3A
3190435	6.68	6.58	6.69	6.55	6.52	6.51	6.66	6.68	6.53	6.5	6.62	7.38	0.001165	-0.787273	TTC17
6590753	7.29	7.23	7.24	7.24	7.09	7.4	7.63	7.09	7.54	7.27	7.46	8.1	0.040858	-0.783636	WBSCR22
4780164	6.85	6.79	6.73	6.69	6.68	6.75	6.76	6.75	6.91	6.88	6.66	7.55	0.001433	-0.781818	UBL7
990255	6.71	6.58	6.5	6.68	6.62	6.85	6.91	6.84	6.61	6.86	6.59	7.48	0.016533	-0.775455	LOC646012
3120437	6.66	6.7	6.66	6.75	6.66	6.57	6.73	6.69	6.97	6.82	6.62	7.47	0.005782	-0.758182	LOC643721
4060129	6.82	6.94	7	6.81	6.93	7.27	6.8	6.79	6.95	6.76	6.98	7.67	0.023291	-0.756364	BCL2L1
2690754	6.56	6.8	6.56	6.53	6.72	6.65	7	6.82	6.75	6.71	6.88	7.48	0.023791	-0.754545	CSNK2A1
7320397	6.6	6.63	6.67	6.58	6.7	6.76	6.81	6.66	6.9	6.66	6.59	7.43	0.004541	-0.742727	PITPNM2
1010717	6.62	6.51	6.61	6.54	6.61	6.44	6.46	6.6	6.52	6.42	6.59	7.28	0.001349	-0.741818	LOC653291
6770037	7.09	7.13	7.1	7.17	7.11	7.31	7.37	7.03	7.52	6.99	7.07	7.91	0.039873	-0.738182	SPATC1
3940537	6.87	7.02	6.76	6.84	6.67	6.92	6.68	6.63	7.05	6.7	6.72	7.54	0.026034	-0.734545	LOC131185
6060736	7.11	7.16	7.09	7	7.11	7.36	7.28	7.15	7.24	7.03	6.91	7.86	0.016037	-0.729091	CACNB1
2490608	6.66	6.6	6.61	6.69	6.56	6.91	6.49	6.62	6.51	6.54	6.61	7.34	0.009375	-0.721818	NA
580577	6.77	6.99	6.94	6.83	6.79	6.82	7.08	6.82	7.2	6.79	6.86	7.62	0.023766	-0.720909	SEPN1
1050435	6.6	6.76	6.63	6.69	6.74	7	6.75	6.63	6.95	6.75	6.64	7.46	0.018161	-0.72	NA
460097	6.81	6.7	6.68	6.66	6.7	6.63	6.52	6.82	6.63	6.53	6.69	7.39	0.00428	-0.72	NA
1980719	6.92	6.97	6.84	7.06	6.83	7.02	7.06	6.84	7.19	6.85	6.88	7.67	0.011663	-0.719091	CYB5R2
4040059	7.04	7.11	7.15	6.92	6.97	7.04	7.2	7.1	7.19	7.14	7.04	7.8	0.003442	-0.718182	PRICKLE2
2640544	7.46	7.27	7.26	7.32	7.37	7.42	7.73	7.21	7.65	7.41	7.35	8.12	0.044327	-0.715455	NA
2470138	6.98	6.92	6.85	6.89	6.82	7.2	7.02	6.73	6.78	7.02	6.72	7.61	0.031307	-0.707273	LOC100128657
830594	6.63	6.55	6.53	6.58	6.72	6.49	6.81	6.64	6.61	6.55	6.64	7.32	0.004152	-0.706364	CTSE
1070408	7.41	7.28	7.21	7.12	7.21	7.5	7.15	7.29	7.26	7.04	7.1	7.94	0.023791	-0.706364	GLT8D1
2350112	6.47	6.62	6.49	6.38	6.46	6.49	6.5	6.46	6.46	6.49	6.5	7.19	0.000743	-0.706364	HNRNPA1L2
4540672	6.59	6.63	6.65	6.57	6.55	6.79	6.86	6.57	6.76	6.57	6.65	7.36	0.007212	-0.706364	MIR320A
4290326	6.75	6.48	6.53	6.58	6.56	6.53	6.7	6.59	6.69	6.47	6.76	7.31	0.007264	-0.706364	NA
5220138	7.15	7.05	7.06	7.07	7.02	7.09	7.29	7.18	7.26	7.22	6.99	7.83	0.00601	-0.704545	NA
3840767	6.58	6.52	6.54	6.64	6.58	6.58	6.74	6.61	6.53	6.51	6.62	7.29	0.001344	-0.703636	DYRK3
7650630	6.73	6.6	6.71	6.55	6.41	6.45	6.71	6.58	6.56	6.5	6.66	7.29	0.008127	-0.702727	TMEM219
4260192	7.24	7.41	7.49	7.57	7.39	7.7	7.64	7.41	7.28	7.2	7.41	8.13	0.047411	-0.699091	AGPS
50202	6.58	6.61	6.45	6.6	6.52	6.73	6.63	6.49	6.65	6.57	6.6	7.28	0.002456	-0.695455	PGGT1B
3370474	7.72	7.64	7.75	7.81	7.49	7.57	7.66	7.91	7.72	7.66	7.49	8.37	0.019948	-0.695455	XPOT
4590619	6.58	6.57	6.58	6.83	6.53	6.59	6.62	6.74	6.45	6.57	6.5	7.29	0.008186	-0.693636	C17orf71
770487	6.56	6.57	7	6.62	6.56	6.68	6.59	6.55	6.57	6.65	6.55	7.32	0.022214	-0.692727	LOC649169
1230465	6.82	6.77	6.78	6.8	6.69	6.95	7.1	6.57	6.97	6.76	6.67	7.5	0.039482	-0.692727	LOC388282
5260414	6.68	6.72	6.8	6.77	6.68	6.93	6.83	6.76	6.89	6.78	6.72	7.47	0.003067	-0.691818	ARF4
1990577	7.2	6.96	7.16	7.15	6.94	7.26	7.07	7.03	6.87	7.18	6.96	7.76	0.02034	-0.689091	ARRDC3
4670646	6.59	6.61	6.59	6.63	6.7	6.63	6.67	6.69	6.72	6.62	6.72	7.34	0.000547	-0.688182	LOC641823
3400767	6.65	6.58	6.47	6.57	6.64	6.45	6.47	6.63	6.76	6.65	6.56	7.27	0.005718	-0.685455	FTSJ2
6020544	7	6.83	6.55	6.68	6.83	6.65	6.49	6.88	6.66	6.62	6.81	7.41	0.046181	-0.682727	GPR146
3520300	6.47	6.6	6.77	6.77	6.57	6.61	6.51	6.48	6.78	6.69	6.55	7.3	0.014615	-0.681818	LOC399940
6620142	7.1	7.01	7.01	6.89	7.03	7.35	7.32	6.9	7.17	6.98	6.99	7.75	0.046	-0.681818	LOC642962
830709	6.91	6.8	6.95	6.75	6.84	7.01	6.83	6.92	7.05	6.85	6.89	7.57	0.004541	-0.679091	NRSN2
1820437	6.72	6.62	6.64	6.58	6.69	6.48	6.52	6.62	6.55	6.57	6.74	7.29	0.003439	-0.678182	GTF3C5
4880673	7.25	7.27	6.98	7.11	6.86	6.92	7.06	6.89	6.95	6.95	7.01	7.7	0.030695	-0.677273	ZNF35
2060528	6.82	6.61	6.59	6.71	6.67	6.61	6.92	6.8	6.8	6.66	6.67	7.39	0.009579	-0.675455	NA
6250762	6.8	6.63	6.72	6.64	6.84	6.66	6.74	6.9	6.78	6.59	6.69	7.4	0.006385	-0.673636	NA
2190367	6.71	6.63	6.67	6.62	6.65	6.69	6.56	6.75	6.79	6.71	6.66	7.35	0.001349	-0.673636	PARP6
5890139	6.5	6.61	6.62	6.62	6.59	6.48	6.54	6.68	6.57	6.46	6.58	7.24	0.001452	-0.671818	FLJ90036
3870438	6.55	6.46	6.63	6.47	6.54	6.58	6.6	6.36	6.39	6.54	6.38	7.17	0.005782	-0.67	ECAT8
2630592	6.47	6.69	6.63	6.55	6.59	6.89	6.55	6.78	6.63	6.54	6.72	7.31	0.019301	-0.67	LARP1
540092	6.63	6.75	6.76	6.67	6.51	6.91	6.65	6.68	6.83	6.5	6.74	7.36	0.021058	-0.666364	ATPBD4
5420300	7.52	7.47	7.42	7.58	7.56	7.87	7.87	7.63	7.74	7.57	7.63	8.29	0.044083	-0.666364	LSG1
6350154	7.54	7.14	7.26	7.44	7.13	7.19	7.3	7.35	7.15	7.22	7.46	7.95	0.038412	-0.660909	CDCP1
610239	6.92	6.95	6.95	6.91	6.97	7.02	6.97	6.72	6.93	6.75	7.03	7.58	0.007869	-0.66	NR1D1
7160332	7.25	7.13	7.18	7.03	7.05	7.13	7.41	7.03	7.35	6.98	7.12	7.81	0.034983	-0.659091	SNX22
6370458	7.02	6.75	6.83	7.05	6.64	6.86	6.97	6.74	6.87	6.77	6.89	7.51	0.02425	-0.656364	NA
2340170	7.01	6.65	7.05	6.95	6.84	6.88	6.94	6.86	7.06	6.83	6.77	7.55	0.023267	-0.655455	NA
2940050	6.71	6.93	6.54	6.54	6.7	6.51	6.43	6.57	6.73	6.48	6.75	7.28	0.048435	-0.653636	TEPP
4260446	6.66	6.65	6.63	6.54	6.73	7.06	6.87	6.73	6.79	6.77	6.67	7.39	0.037941	-0.653636	LOC653421
6900398	7.65	7.1	7.24	7.4	7.31	7.22	7.4	7.17	7.25	7.22	7.31	7.95	0.047272	-0.652727	NA
1030706	6.72	6.71	6.59	6.75	6.63	6.71	6.94	6.73	6.63	6.61	6.66	7.35	0.007714	-0.651818	LOC100132771
1050736	6.74	6.75	6.56	6.77	6.78	6.74	6.97	6.73	6.51	6.75	6.62	7.37	0.023267	-0.65	LOC100127974
6660543	6.49	6.43	6.6	6.76	6.61	6.61	6.56	6.65	6.54	6.5	6.54	7.22	0.005782	-0.648182	HIC1
1580082	6.74	6.69	6.7	6.89	6.68	7.14	6.88	6.75	6.8	6.7	6.85	7.45	0.035621	-0.648182	STAU1
3120553	6.82	6.77	6.85	6.88	6.78	6.98	7.13	6.97	7	6.83	7.02	7.56	0.018161	-0.648182	PHAX
1690575	6.64	6.58	6.59	6.52	6.58	6.47	6.83	6.87	6.76	6.71	6.64	7.3	0.026691	-0.646364	HPS1
5420438	6.66	6.73	6.72	6.58	6.68	6.7	6.92	6.79	6.62	6.67	6.59	7.34	0.008052	-0.643636	GPR179
4670273	6.65	6.7	6.63	6.56	6.72	6.68	6.75	6.61	6.87	6.62	6.67	7.32	0.004541	-0.641818	LOC441782
2760040	6.83	6.72	6.5	6.64	6.73	6.99	6.74	6.7	6.72	6.72	6.75	7.37	0.021502	-0.639091	ZNF197
1940368	6.68	6.79	6.75	6.71	6.71	6.63	6.77	6.64	6.84	6.62	6.72	7.35	0.00265	-0.635455	CCL21
4250196	6.53	6.57	6.58	6.56	6.54	6.58	6.51	6.46	6.61	6.51	6.45	7.17	0.000929	-0.633636	CEP164
3830400	6.45	6.62	6.72	6.57	6.65	6.66	6.6	6.56	6.59	6.63	6.52	7.23	0.003179	-0.632727	MIR511-2
5820019	6.74	6.68	6.56	6.53	6.58	6.75	6.63	6.62	6.59	6.54	6.57	7.25	0.003614	-0.632727	NAPA
6650315	6.65	6.6	6.56	6.58	6.68	6.63	6.69	6.51	6.74	6.64	6.51	7.25	0.003179	-0.632727	LOC440776
7650736	6.72	6.64	6.68	6.67	6.8	6.77	6.77	6.72	6.66	6.81	6.77	7.36	0.001417	-0.631818	LMAN2L
630014	7.07	6.98	7.2	6.94	6.97	6.98	6.86	7.06	6.89	6.81	6.79	7.59	0.02534	-0.630909	MIR1253
1110632	6.76	6.62	6.53	6.54	6.54	6.59	6.57	6.6	6.53	6.64	6.67	7.23	0.003067	-0.630909	C10orf93
5220044	6.7	6.76	6.7	6.66	6.75	6.86	6.99	6.68	6.81	6.65	6.68	7.38	0.012179	-0.630909	NA
3360170	6.5	6.64	6.54	6.61	6.61	6.56	6.66	6.57	6.78	6.51	6.51	7.22	0.005007	-0.63	SLC6A20
1820520	6.61	6.65	6.74	6.63	6.63	6.54	6.93	6.68	6.59	6.65	6.72	7.3	0.012179	-0.63	KRTAP5-1
2690463	6.86	6.82	6.87	6.96	6.8	6.99	7.13	6.79	6.94	6.86	6.93	7.53	0.01141	-0.625455	KIAA0947
20706	6.93	6.96	6.85	6.87	6.76	6.71	6.7	6.84	6.7	6.86	6.8	7.44	0.007624	-0.623636	NA
4730736	6.84	6.61	6.49	6.62	6.78	6.62	6.7	6.61	6.67	6.61	6.57	7.27	0.010169	-0.622727	LOC643293
5900541	6.63	6.54	6.5	6.59	6.35	6.33	6.79	6.52	6.49	6.46	6.64	7.15	0.038308	-0.619091	KIAA1310
5050044	7.02	6.95	7.13	6.94	6.86	6.9	6.83	6.98	6.76	6.75	6.91	7.53	0.019921	-0.618182	RAB6A
1660719	7.18	7.18	7.13	7.14	7.09	7.33	7.25	7.01	7.33	7.11	7.17	7.79	0.01141	-0.615455	EXOC7
5960369	7.11	7.06	6.97	7.07	7.21	7.27	7.27	7.13	7.18	6.96	7.14	7.74	0.015581	-0.615455	RIPPLY1
4040014	6.68	6.54	6.36	6.68	6.58	6.9	6.61	6.51	6.72	6.53	6.55	7.22	0.048435	-0.614545	RUNX1T1
5570563	6.78	7.07	6.85	6.93	6.94	6.9	6.68	7.03	6.85	6.88	6.95	7.51	0.018741	-0.613636	EIF2S1
7510102	6.66	6.76	6.68	6.67	6.7	6.89	6.81	6.74	6.92	6.68	6.72	7.36	0.007714	-0.611818	NA
7100014	7.15	6.98	7.16	6.9	7.09	7.34	7.1	7.23	7.03	7	6.99	7.7	0.035334	-0.611818	LOC388481
5860025	6.47	6.46	6.5	6.53	6.53	6.52	6.57	6.45	6.58	6.51	6.58	7.13	0.000918	-0.611818	DMRTB1
3990102	7	6.7	6.77	6.89	6.93	6.77	7.11	6.93	6.95	6.79	6.74	7.48	0.035587	-0.609091	NA
1450017	6.98	6.97	6.82	6.84	6.94	7.25	7.19	6.85	6.96	7.01	6.88	7.58	0.049325	-0.608182	LOC730050
2850647	6.54	6.46	6.48	6.54	6.56	6.44	6.61	6.45	6.38	6.51	6.66	7.12	0.005643	-0.608182	LOC728607
670551	7.18	7.07	7.05	7.06	7	7.24	7.17	6.92	6.75	7.06	7.08	7.66	0.043857	-0.607273	DOHH
5050239	6.44	6.61	6.5	6.65	6.49	6.42	6.5	6.5	6.47	6.66	6.4	7.12	0.007841	-0.607273	LOC100131009
4900706	6.69	6.79	6.82	6.71	6.86	6.81	6.87	6.78	6.66	6.68	6.73	7.37	0.00404	-0.606364	SC4MOL
7040239	6.83	7.21	7.2	7.04	7.03	7.25	7.2	7.29	7.21	7.03	7.08	7.73	0.046264	-0.605455	CENTD2
110523	7.09	7.36	7.19	7.27	7.09	7.17	7.49	7.08	7.32	7.23	7.3	7.84	0.038946	-0.604545	ABCG1
2350239	6.38	6.37	6.53	6.35	6.49	6.38	6.42	6.47	6.47	6.57	6.58	7.06	0.005782	-0.604545	NA
1990162	6.6	6.7	6.58	6.55	6.64	6.63	6.64	6.55	6.61	6.68	6.61	7.22	0.001048	-0.602727	SLC22A20
7050468	6.81	6.76	6.64	6.78	6.84	6.82	6.94	6.65	6.65	6.85	6.82	7.38	0.011538	-0.601818	MED9
3710564	6.62	6.59	6.57	6.54	6.46	6.56	6.63	6.52	6.77	6.56	6.66	7.19	0.005782	-0.600909	ST8SIA3
1570168	6.69	6.77	7.02	6.69	6.87	6.8	7.05	6.94	6.83	6.69	6.78	7.43	0.039482	-0.6	NPAS2
4920195	6.62	6.47	6.5	6.46	6.68	6.43	6.51	6.59	6.59	6.61	6.61	7.15	0.005782	-0.598182	TTC30A
430025	7.32	7.23	7.13	7.38	7.34	7.34	7.58	7.37	7.51	7.49	7.31	7.96	0.040017	-0.596364	ST6GALNAC4
4120343	6.65	6.62	6.69	6.63	6.53	6.5	6.51	6.66	6.58	6.45	6.49	7.17	0.005968	-0.596364	JAGN1
2680204	6.67	6.7	6.82	6.58	6.6	6.49	6.61	6.4	6.67	6.54	6.58	7.2	0.023791	-0.594545	HOXB6
2470612	6.58	6.43	6.53	6.51	6.46	6.61	6.54	6.83	6.56	6.39	6.68	7.15	0.035334	-0.593636	LOC643496
20477	6.58	6.55	6.72	6.53	6.49	6.68	6.59	6.68	6.59	6.59	6.6	7.19	0.003614	-0.59	LOC158572
7570370	6.9	6.94	6.97	6.93	6.83	6.87	6.96	6.87	7	6.81	7.05	7.51	0.004392	-0.589091	LOC100128598
2060017	6.8	6.68	6.63	6.79	6.6	6.67	6.7	6.64	6.61	6.61	6.65	7.26	0.003614	-0.589091	KIAA1467
2190279	7	6.87	6.88	6.75	6.79	6.66	6.92	6.88	6.52	6.88	6.78	7.4	0.04957	-0.588182	NA
2260487	6.46	6.57	6.51	6.7	6.54	6.6	6.57	6.54	6.48	6.58	6.63	7.15	0.003569	-0.588182	NA
7050608	6.75	6.7	6.74	6.7	6.66	6.79	6.53	6.59	6.74	6.64	6.66	7.27	0.005151	-0.588182	GCLM
7320634	6.61	6.73	6.67	6.39	6.42	6.61	6.64	6.44	6.64	6.59	6.59	7.16	0.02425	-0.584545	OR10A6
450047	6.44	6.56	6.44	6.52	6.67	6.53	6.81	6.63	6.72	6.41	6.5	7.15	0.043443	-0.583636	LOC374973
2140278	6.9	6.74	6.79	6.7	6.76	6.9	6.85	6.78	6.95	6.71	6.59	7.37	0.021058	-0.581818	LOC728152
6860709	6.56	6.62	6.57	6.52	6.54	6.49	6.63	6.46	6.5	6.53	6.61	7.13	0.001839	-0.581818	PRKAB1
4760364	6.85	6.48	6.61	6.63	6.68	6.88	6.72	6.64	6.55	6.74	6.68	7.26	0.034042	-0.581818	ALAS2
3290593	7.07	7.19	7.05	7.17	7.17	7.26	7.3	6.98	7.33	7.2	7.27	7.76	0.025457	-0.579091	PNMA2
2030328	6.59	6.45	6.51	6.54	6.54	6.68	6.53	6.68	6.56	6.48	6.61	7.14	0.005007	-0.579091	PCYT2
4830446	6.67	6.9	6.62	6.71	6.74	6.57	6.57	6.74	6.61	6.61	6.65	7.25	0.015008	-0.578182	LOC650898
2260452	6.86	6.92	6.78	6.81	6.84	7.11	7.04	6.86	6.66	6.82	6.89	7.45	0.038412	-0.578182	CLEC12A
20189	6.47	6.62	6.52	6.51	6.55	6.53	6.55	6.54	6.54	6.44	6.58	7.11	0.001349	-0.578182	CCS
5490086	6.73	6.75	6.74	6.72	6.71	6.67	6.73	6.76	6.82	6.68	6.74	7.31	0.000918	-0.578182	LOC654135
2900020	6.44	6.52	6.5	6.57	6.51	6.47	6.63	6.55	6.35	6.49	6.62	7.09	0.006993	-0.576364	LOC100134011
1780278	7.06	7.08	6.95	7.02	6.99	7.09	7.13	6.98	7.23	7.05	6.91	7.62	0.011205	-0.575455	MLL5
5090445	6.95	6.86	6.67	6.89	6.87	6.9	6.96	6.9	7.11	6.72	6.79	7.45	0.03641	-0.575455	LOC100131999
4670709	6.84	6.5	6.69	6.64	6.59	6.52	6.62	6.59	6.68	6.68	6.63	7.21	0.012179	-0.575455	TTYH1
6770471	6.67	6.64	6.56	6.72	6.49	6.59	6.48	6.67	6.43	6.57	6.65	7.16	0.012564	-0.571818	NA
7210465	6.61	6.78	6.71	6.58	6.6	6.5	6.79	6.44	6.65	6.61	6.64	7.2	0.023291	-0.571818	PIK3R1
5050202	6.55	6.46	6.38	6.48	6.41	6.46	6.48	6.47	6.52	6.43	6.53	7.04	0.001452	-0.57	LOC150577
4570709	6.52	6.6	6.49	6.53	6.76	6.73	6.53	6.43	6.49	6.57	6.52	7.13	0.019774	-0.569091	KLHL18
360048	6.66	6.66	6.79	6.57	6.69	6.66	6.96	6.62	6.78	6.73	6.71	7.28	0.023027	-0.568182	CCDC51
2640102	6.52	6.49	6.65	6.78	6.58	6.64	6.63	6.58	6.54	6.58	6.53	7.16	0.007714	-0.567273	PRAMEF10
3420463	6.59	6.75	6.62	6.55	6.58	6.63	6.65	6.62	6.59	6.67	6.49	7.18	0.004067	-0.567273	NA
5560475	6.61	6.67	6.64	6.56	6.66	6.67	6.76	6.6	6.8	6.79	6.64	7.24	0.007042	-0.567273	TNRC18
5560403	6.36	6.46	6.45	6.36	6.36	6.38	6.75	6.57	6.51	6.4	6.49	7.03	0.037037	-0.567273	LOC647359
4050228	6.95	7.08	6.88	6.84	6.77	7.12	7.02	6.83	6.92	6.86	6.78	7.48	0.03641	-0.566364	NA
5260379	6.85	6.95	6.83	6.81	6.87	7.04	7.17	6.86	6.88	6.9	6.89	7.48	0.023963	-0.566364	MAPK10
7650661	6.66	6.5	6.48	6.58	6.56	6.5	6.56	6.6	6.51	6.54	6.61	7.12	0.002163	-0.565455	CCNDBP1
360615	7.13	7.09	7.22	7.06	7.11	7.27	7.23	7.2	7	7.16	7.24	7.72	0.009718	-0.564545	SLC46A3
5860148	7.39	7.37	7.23	7.22	7.16	7.19	7.35	7.08	7.45	7.11	7.18	7.81	0.044327	-0.561818	RAB2B
2510653	6.61	6.62	6.54	6.6	6.64	6.59	6.66	6.5	6.57	6.66	6.6	7.16	0.001425	-0.560909	HNRNPK
3780477	6.79	6.82	7.01	6.76	6.87	6.91	6.87	6.7	6.74	6.54	6.9	7.37	0.048831	-0.56	TFCP2
4860491	6.57	6.56	6.43	6.51	6.57	6.61	6.52	6.57	6.49	6.43	6.57	7.09	0.003169	-0.56	NGFRAP1
5860392	6.83	6.89	6.97	6.99	6.97	6.99	7.11	6.8	6.98	6.88	6.72	7.48	0.029105	-0.559091	TTTY11
2810746	6.67	6.64	6.6	6.65	6.79	6.77	6.67	6.63	6.65	6.57	6.65	7.22	0.00404	-0.557273	HISPPD2A
2260601	6.61	6.67	6.71	6.74	6.6	6.58	6.72	6.75	6.72	6.59	6.72	7.23	0.004152	-0.556364	LBH
7560564	6.6	6.57	6.44	6.51	6.44	6.51	6.65	6.49	6.6	6.43	6.64	7.09	0.008835	-0.555455	ZNF14
6400315	6.55	6.51	6.65	6.55	6.67	6.47	6.57	6.48	6.62	6.57	6.58	7.12	0.003992	-0.554545	SNX29
7330050	7.17	6.97	6.96	7.09	7.11	7.11	7.3	7.1	6.96	7.09	7.08	7.64	0.02111	-0.554545	DDB1
2100441	7.13	7.1	7.18	7.11	7.21	7.29	7.12	7.15	7.49	7.28	7.11	7.75	0.04112	-0.552727	LOC652607
4230672	7.35	7.34	7.25	7.2	7.24	7.5	7.48	7.33	7.37	7.5	7.48	7.92	0.032066	-0.552727	LOC653094
4860682	6.65	6.67	6.74	6.49	6.55	6.81	6.7	6.54	6.57	6.58	6.71	7.19	0.020674	-0.552727	NA
1690333	6.97	6.89	6.92	6.82	6.82	7.08	6.78	6.81	6.99	6.91	7.1	7.47	0.030338	-0.552727	SERF1A
5130048	6.53	6.48	6.68	6.73	6.91	6.8	6.71	6.63	6.74	6.69	6.57	7.23	0.048435	-0.550909	SPTLC1
3130564	6.56	6.49	6.42	6.61	6.61	6.53	6.64	6.43	6.55	6.61	6.5	7.09	0.006863	-0.549091	UBE4B
2000184	7.15	6.94	6.83	7.08	6.82	6.8	6.92	6.95	6.95	7.1	6.93	7.5	0.040017	-0.548182	BPGM
2850102	6.97	6.77	6.76	6.85	6.72	6.75	6.93	6.95	6.81	6.69	6.84	7.37	0.018901	-0.548182	LOC727994
4280484	6.71	6.65	6.44	6.62	6.69	6.6	6.83	6.6	6.58	6.63	6.62	7.18	0.01904	-0.546364	LOC729348
6660239	6.58	6.76	6.52	6.62	6.76	6.78	6.75	6.66	6.83	6.66	6.62	7.23	0.02046	-0.544545	MIR498
2120427	6.93	6.79	6.94	6.93	6.81	7.16	7.01	6.81	6.8	6.78	6.78	7.43	0.048441	-0.544545	LOC649260
1710703	6.67	6.59	6.8	6.77	6.64	6.77	6.54	6.55	6.66	6.55	6.58	7.19	0.02034	-0.542727	ADORA1
520215	6.97	6.81	6.79	6.81	7.01	6.82	6.95	6.84	6.98	6.83	6.96	7.43	0.011741	-0.541818	HIF3A
6650739	6.69	6.67	6.54	6.6	6.61	6.81	6.49	6.68	6.67	6.61	6.78	7.19	0.019301	-0.54	CERK
6420626	7.37	7.35	7.36	7.31	7.24	7.39	7.59	7.31	7.57	7.35	7.34	7.92	0.031307	-0.54	SSX4B
6450400	6.45	6.45	6.46	6.58	6.5	6.44	6.37	6.67	6.53	6.52	6.54	7.04	0.010169	-0.539091	SHOX2
5810379	6.49	6.58	6.53	6.45	6.46	6.49	6.41	6.53	6.37	6.68	6.53	7.04	0.012079	-0.538182	NA
5860494	6.67	6.56	6.34	6.51	6.73	6.68	6.55	6.49	6.71	6.59	6.58	7.12	0.040751	-0.537273	FAM122A
580736	6.67	6.62	6.74	6.65	6.75	6.93	6.73	6.68	6.57	6.67	6.51	7.22	0.035513	-0.536364	BRP44
6510411	6.81	6.89	6.76	6.74	6.61	6.59	6.78	6.52	6.72	6.8	6.74	7.26	0.035334	-0.536364	KCNMB2
1110037	6.74	6.62	6.68	6.72	6.54	6.58	6.64	6.61	6.75	6.7	6.61	7.19	0.005782	-0.536364	SDHALP1
1820132	6.76	6.76	6.61	6.77	6.74	7.05	6.7	6.75	6.66	6.75	6.65	7.28	0.042709	-0.534545	MAP2K6
3180056	6.54	6.91	6.62	6.68	6.65	6.64	6.76	6.5	6.68	6.54	6.7	7.19	0.04314	-0.533636	LOC644829
2900184	6.63	6.59	6.52	6.62	6.72	6.67	6.89	6.61	6.57	6.55	6.52	7.16	0.03353	-0.533636	TRIM36
6620482	6.56	6.46	6.48	6.49	6.54	6.57	6.3	6.45	6.41	6.57	6.63	7.03	0.018704	-0.533636	F11R
1240370	6.67	6.61	6.64	6.46	6.44	6.58	6.6	6.46	6.59	6.57	6.73	7.11	0.018704	-0.532727	LOC341112
7560343	6.62	6.66	6.56	6.77	6.65	6.68	6.49	6.5	6.52	6.56	6.68	7.14	0.016497	-0.531818	LOC646915
4900110	6.51	6.69	6.65	6.61	6.63	6.61	6.74	6.52	6.64	6.64	6.56	7.15	0.005782	-0.531818	LOC649604
1190307	6.76	6.77	6.8	6.71	6.79	6.74	6.96	6.8	6.6	6.66	6.76	7.29	0.018651	-0.530909	CCL15
1070341	6.69	6.63	6.66	6.94	6.73	6.68	6.96	6.66	6.89	6.75	6.76	7.29	0.048295	-0.530909	NA
60215	6.68	6.47	6.61	6.64	6.77	6.63	6.65	6.73	6.71	6.61	6.66	7.18	0.009978	-0.529091	LRPAP1
7510100	6.6	6.57	6.48	6.61	6.56	6.58	6.59	6.63	6.62	6.42	6.52	7.09	0.004927	-0.528182	LOC441016
4250070	6.71	6.78	6.71	6.71	6.75	6.77	6.93	6.57	6.78	6.71	6.85	7.28	0.01904	-0.528182	INO80
1110255	6.7	6.71	6.68	6.91	6.6	6.81	6.79	6.72	6.75	6.72	6.99	7.29	0.038308	-0.528182	SNORD116-2
4670341	6.74	6.62	6.57	6.6	6.75	6.78	6.68	6.69	6.58	6.54	6.64	7.18	0.01141	-0.526364	LOC643263
4920528	6.5	6.35	6.56	6.6	6.34	6.4	6.52	6.49	6.51	6.44	6.51	7	0.012959	-0.525455	FAM7A2
2470021	7.02	6.95	6.92	6.83	6.93	7.04	6.97	6.89	6.96	6.78	6.93	7.45	0.009375	-0.520909	LOC641704
4850743	6.39	6.6	6.56	6.47	6.47	6.57	6.53	6.58	6.62	6.52	6.51	7.05	0.005968	-0.520909	C20orf175
630615	6.79	6.8	6.83	6.87	6.89	7.09	7.02	6.91	6.92	6.78	6.78	7.4	0.031204	-0.52	SLC6A20
510192	6.63	6.53	6.73	6.49	6.58	6.57	6.65	6.64	6.84	6.57	6.63	7.14	0.02651	-0.516364	NA
1170102	6.61	6.7	6.75	6.65	6.78	6.73	6.75	6.75	6.81	6.67	6.77	7.24	0.004541	-0.515455	C1orf88
4850040	6.39	6.36	6.45	6.38	6.44	6.48	6.4	6.44	6.46	6.44	6.54	6.95	0.002994	-0.515455	LOC400652
3360487	6.79	6.72	6.67	6.58	6.78	6.62	6.92	6.92	6.77	6.73	6.8	7.27	0.040017	-0.515455	MAN1A1
6350102	6.59	6.67	6.67	6.68	6.58	6.66	6.6	6.69	6.54	6.64	6.56	7.14	0.003179	-0.514545	NA
1450553	6.57	6.59	6.48	6.48	6.55	6.54	6.47	6.6	6.67	6.5	6.66	7.07	0.007714	-0.514545	TFDP2
4290482	6.5	6.58	6.68	6.59	6.55	6.43	6.5	6.42	6.57	6.55	6.54	7.05	0.00923	-0.512727	NA
610315	6.58	6.5	6.51	6.38	6.42	6.54	6.45	6.56	6.55	6.43	6.55	7.01	0.006468	-0.512727	CIDEA
290520	6.64	6.69	6.61	6.63	6.75	6.71	6.65	6.73	6.8	6.61	6.75	7.2	0.005782	-0.511818	NA
5960184	6.52	6.59	6.49	6.51	6.6	6.49	6.77	6.49	6.44	6.47	6.66	7.06	0.028978	-0.511818	LOC647211
5490056	6.77	6.65	6.58	6.63	6.62	6.7	6.61	6.72	6.69	6.57	6.71	7.17	0.00572	-0.510909	UBXD7
2760576	6.6	6.63	6.52	6.63	6.71	6.34	6.67	6.54	6.65	6.53	6.55	7.09	0.033274	-0.510909	SCXA
2470747	6.45	6.52	6.64	6.48	6.4	6.43	6.65	6.63	6.45	6.35	6.49	7.01	0.033575	-0.510909	LOC728748
6660279	6.59	6.81	6.68	6.64	6.68	6.67	6.71	6.74	6.81	6.78	6.69	7.22	0.007714	-0.510909	LOC652857
2680132	6.74	6.81	6.78	6.68	6.61	6.9	6.81	6.6	6.72	6.57	6.71	7.23	0.034983	-0.509091	NGRN
5080291	6.59	6.6	6.59	6.74	6.71	6.88	6.72	6.83	6.76	6.65	6.64	7.21	0.029102	-0.509091	LOC643836
6560743	6.73	6.58	6.8	6.72	6.77	6.79	6.84	6.76	6.79	6.77	6.82	7.27	0.007714	-0.509091	ZNF452
20609	6.55	6.55	6.68	6.6	6.63	6.67	6.63	6.72	6.69	6.71	6.73	7.16	0.005782	-0.509091	LOC652669
510037	6.62	6.61	6.65	6.59	6.65	6.82	6.61	6.58	6.65	6.63	6.65	7.15	0.005782	-0.508182	SLC29A2
6130112	6.79	6.68	6.53	6.67	6.69	6.72	6.71	6.71	6.89	6.71	6.74	7.22	0.01904	-0.507273	RTEL1
4070553	6.7	6.87	6.54	6.72	6.72	6.66	6.63	6.61	6.77	6.66	6.76	7.2	0.021502	-0.505455	MET
3420037	6.79	6.72	6.67	6.76	6.68	6.72	6.67	6.64	6.88	6.64	6.83	7.23	0.013891	-0.502727	NA
5220746	6.68	6.57	6.55	6.79	6.63	6.68	6.72	6.59	6.7	6.6	6.5	7.14	0.018704	-0.502727	LOC651192
1570296	6.71	6.67	6.58	6.59	6.66	6.5	6.86	6.64	6.49	6.68	6.63	7.14	0.036705	-0.502727	NF2
770195	6.74	6.73	6.64	6.84	6.64	6.75	6.67	6.74	6.73	6.8	6.62	7.22	0.007976	-0.501818	LOC441488
4540546	6.79	6.73	6.58	6.61	6.61	6.66	6.55	6.52	6.62	6.58	6.57	7.12	0.014531	-0.5	CDH20
20619	6.58	6.69	6.7	6.58	6.82	6.7	6.56	6.85	6.58	6.66	6.66	7.17	0.031306	-0.499091	KCTD6
4200053	6.47	6.62	6.64	6.63	6.5	6.38	6.53	6.61	6.55	6.59	6.43	7.04	0.021058	-0.499091	LOC642597
6130603	6.75	6.68	6.66	6.61	6.59	6.92	6.81	6.8	6.62	6.67	6.82	7.22	0.04314	-0.499091	NA
2360373	6.69	6.5	6.7	6.6	6.58	6.69	6.67	6.59	6.72	6.64	6.59	7.13	0.007714	-0.496364	NA
4290450	6.74	6.81	6.72	6.71	6.57	6.56	6.7	6.69	6.54	6.86	6.63	7.18	0.038966	-0.495455	IKZF2
2140253	6.47	6.53	6.41	6.47	6.56	6.52	6.64	6.54	6.4	6.46	6.55	7	0.009375	-0.495455	ARPM2
1820113	6.78	6.73	6.7	6.69	6.7	6.75	6.71	6.76	6.67	6.76	6.73	7.22	0.001349	-0.494545	NKX3-1
3140600	6.45	6.59	6.68	6.5	6.46	6.44	6.61	6.58	6.54	6.61	6.54	7.04	0.013348	-0.494545	NA
1820435	6.59	6.59	6.73	6.64	6.68	6.69	6.72	6.66	6.67	6.59	6.88	7.17	0.019112	-0.493636	LOC653257
650477	6.48	6.5	6.63	6.57	6.5	6.4	6.33	6.56	6.48	6.49	6.42	6.98	0.01904	-0.492727	NA
1780280	6.55	6.55	6.64	6.38	6.4	6.42	6.42	6.51	6.57	6.51	6.52	6.99	0.018146	-0.492727	FLCN
1740369	6.71	6.64	6.58	6.65	6.71	6.79	6.76	6.83	6.67	6.64	6.91	7.21	0.034356	-0.492727	LOC648841
870673	6.6	6.66	6.7	6.72	6.69	6.63	6.64	6.59	6.64	6.66	6.59	7.14	0.002456	-0.492727	TFPI
5270343	6.9	6.77	6.75	6.87	6.75	6.71	6.97	6.69	6.96	6.89	6.85	7.32	0.035621	-0.491818	HSFYP1
5220129	6.61	6.5	6.43	6.52	6.48	6.33	6.6	6.55	6.59	6.51	6.37	6.99	0.027584	-0.490909	ABCC13
2120328	6.99	7	6.86	6.95	6.73	6.78	7.05	6.97	6.96	6.88	6.83	7.4	0.038308	-0.490909	CUX1
1770672	6.51	6.54	6.66	6.51	6.6	6.61	6.6	6.6	6.54	6.59	6.62	7.07	0.003179	-0.49	NA
2120221	6.54	6.49	6.55	6.52	6.43	6.57	6.55	6.59	6.52	6.61	6.68	7.04	0.007661	-0.49	LOC728175
5670341	6.73	6.89	6.84	6.74	6.81	6.65	6.79	6.74	6.84	6.75	6.81	7.27	0.008052	-0.489091	SLC22A16
7160176	6.53	6.65	6.56	6.56	6.59	6.6	6.59	6.58	6.64	6.64	6.67	7.09	0.002494	-0.489091	CAMSAP1
1990368	6.63	6.6	6.55	6.66	6.6	6.84	6.61	6.59	6.65	6.68	6.64	7.13	0.012962	-0.489091	LOC644291
2070014	6.75	6.65	6.72	6.49	6.6	6.66	6.64	6.7	6.68	6.56	6.71	7.14	0.013798	-0.489091	PPM1A
4390139	6.61	6.67	6.58	6.5	6.5	6.69	6.68	6.74	6.6	6.65	6.4	7.09	0.040017	-0.488182	INTS7
5290059	6.4	6.48	6.5	6.47	6.51	6.45	6.45	6.55	6.51	6.51	6.59	6.98	0.003928	-0.487273	NCDN
990372	6.59	6.47	6.72	6.73	6.8	6.74	6.58	6.58	6.66	6.65	6.66	7.14	0.03103	-0.487273	NA
3290017	7.22	7.16	7.15	7.06	7.1	7.05	7.13	7.04	6.93	6.95	7.13	7.57	0.025122	-0.486364	C18orf2
2480072	6.76	6.82	6.74	6.61	6.6	6.54	6.79	6.67	6.62	6.59	6.57	7.15	0.035513	-0.485455	WHSC1L1
6130037	6.67	6.81	6.8	6.85	6.72	6.94	6.78	6.85	6.95	6.8	6.71	7.29	0.026056	-0.482727	TOMM20L
430661	6.55	6.45	6.46	6.5	6.49	6.57	6.55	6.48	6.62	6.47	6.56	7	0.004541	-0.481818	FAM22A
5490367	6.57	6.68	6.61	6.65	6.74	6.86	6.91	6.62	6.73	6.74	6.69	7.19	0.046264	-0.480909	NA
4150619	6.68	6.52	6.65	6.58	6.58	6.52	6.65	6.5	6.5	6.61	6.58	7.06	0.007714	-0.480909	NA
6620575	6.7	6.77	6.65	6.77	6.59	6.58	6.59	6.66	6.92	6.72	6.63	7.17	0.044714	-0.480909	NA
4040706	6.75	6.53	6.44	6.65	6.6	6.65	6.64	6.57	6.45	6.72	6.71	7.09	0.047358	-0.48	OR2T35
2370477	6.57	6.62	6.74	6.75	6.65	6.74	6.89	6.65	6.58	6.76	6.64	7.17	0.035348	-0.48	MAGEA6
1070075	6.78	6.66	6.65	6.83	6.79	6.71	6.92	6.77	7	6.82	6.76	7.27	0.047003	-0.48	METT5D1
870278	6.6	6.59	6.6	6.64	6.5	6.44	6.66	6.46	6.7	6.63	6.59	7.06	0.021222	-0.477273	TIMM17A
20504	6.56	6.64	6.4	6.57	6.58	6.63	6.53	6.54	6.45	6.56	6.41	7.01	0.019966	-0.476364	SPTA1
520110	6.72	6.76	6.8	6.65	6.67	6.66	6.79	6.62	6.66	6.76	6.65	7.18	0.007976	-0.476364	CMIP
5090692	6.72	6.74	6.49	6.55	6.62	6.72	6.76	6.77	6.65	6.66	6.62	7.14	0.028758	-0.476364	LOC100129513
6220010	6.79	6.64	6.95	6.8	6.87	6.69	6.83	6.71	6.74	6.79	6.71	7.25	0.028099	-0.475455	LOC100132369
2490377	7.61	7.68	7.59	7.69	7.77	7.76	7.64	7.67	7.77	7.76	7.71	8.17	0.008605	-0.474545	LOC653324
50754	6.94	6.92	6.76	7	6.84	6.83	6.93	6.9	7.08	6.81	6.95	7.38	0.032229	-0.474545	UBE2V1
1450487	6.75	6.47	6.63	6.48	6.55	6.72	6.56	6.57	6.53	6.52	6.67	7.06	0.035513	-0.473636	PPP1R1C
20044	6.76	6.67	6.51	6.75	6.66	6.63	6.72	6.62	6.85	6.7	6.69	7.16	0.027821	-0.472727	RFX4
7550706	6.58	6.71	6.79	6.59	6.63	6.48	6.65	6.59	6.83	6.67	6.61	7.12	0.043857	-0.471818	ECT2L
730681	6.77	6.74	6.75	6.78	6.83	7	6.98	6.73	6.93	6.77	6.94	7.31	0.049801	-0.471818	CCNI2
4880048	6.55	6.57	6.54	6.56	6.52	6.53	6.47	6.54	6.44	6.43	6.45	6.98	0.004409	-0.470909	RAB42
7320767	6.54	6.54	6.6	6.54	6.53	6.61	6.58	6.59	6.34	6.49	6.46	7	0.018587	-0.470909	TTLL3
4730315	6.77	6.66	6.63	6.76	6.68	6.74	6.73	6.78	6.75	6.83	6.58	7.19	0.014614	-0.470909	KLF1
6400682	6.65	6.83	6.65	6.61	6.72	6.79	6.71	6.61	6.66	6.71	6.65	7.16	0.012464	-0.47	HMGCLL1
4180139	6.6	6.7	6.53	6.69	6.69	6.56	6.62	6.57	6.67	6.72	6.69	7.11	0.009935	-0.47	ASS1
450682	6.6	6.66	6.6	6.63	6.62	6.6	6.58	6.69	6.77	6.69	6.6	7.11	0.005968	-0.47	LOC729992
3710114	6.9	6.67	6.69	6.88	6.74	6.8	6.86	6.68	6.78	6.71	6.87	7.25	0.027815	-0.47	ZNF483
5570709	6.65	6.7	6.75	6.44	6.75	6.59	6.71	6.57	6.54	6.65	6.59	7.1	0.039482	-0.469091	NA
4060709	6.91	6.87	6.76	6.71	6.87	6.82	7.06	6.82	6.82	6.68	6.82	7.3	0.048965	-0.469091	NA
4890204	6.54	6.46	6.25	6.39	6.44	6.38	6.43	6.32	6.47	6.57	6.49	6.9	0.035587	-0.469091	GRIP2
4210326	7.03	6.87	6.84	6.82	6.83	6.92	6.88	6.9	6.81	6.82	6.75	7.33	0.014615	-0.469091	SMCHD1
430736	6.64	6.56	6.8	6.51	6.65	6.73	6.65	6.64	6.66	6.62	6.6	7.11	0.018656	-0.468182	SCARNA7
7610731	6.57	6.45	6.61	6.56	6.44	6.47	6.47	6.62	6.66	6.54	6.46	7	0.01904	-0.468182	EVC
3390593	6.6	6.83	6.64	6.66	6.53	6.6	6.65	6.66	6.68	6.65	6.68	7.12	0.014922	-0.467273	LOC644814
5700168	6.61	6.46	6.5	6.59	6.47	6.45	6.48	6.4	6.39	6.48	6.59	6.96	0.016037	-0.467273	PP8961
2900066	6.83	6.6	6.68	6.68	6.54	6.66	6.81	6.72	6.78	6.63	6.69	7.16	0.030358	-0.467273	SPG21
3190398	6.44	6.41	6.42	6.52	6.36	6.47	6.64	6.62	6.51	6.43	6.5	6.95	0.028099	-0.466364	NA
830220	6.73	6.65	6.64	6.66	6.52	6.67	6.67	6.7	6.8	6.69	6.69	7.14	0.011516	-0.465455	LOC643201
5560474	6.67	6.67	6.64	6.68	6.6	6.75	6.87	6.79	6.87	6.65	6.83	7.19	0.044339	-0.460909	MED15
2680458	6.73	6.65	6.75	6.61	6.87	6.6	6.79	6.61	6.79	6.78	6.74	7.18	0.035284	-0.46	RFESD
5670161	6.45	6.4	6.59	6.58	6.6	6.64	6.37	6.53	6.4	6.42	6.53	6.96	0.043276	-0.459091	LOC646463
1500164	11.23	11.11	11.04	11.16	11.09	10.94	11.1	11.04	11	11.05	10.91	11.52	0.038287	-0.459091	SF3A1
4070520	6.55	6.59	6.76	6.57	6.6	6.5	6.62	6.74	6.5	6.62	6.69	7.07	0.031928	-0.457273	NA
5220184	6.53	6.59	6.78	6.54	6.5	6.62	6.66	6.58	6.55	6.52	6.65	7.05	0.024718	-0.457273	LOC651536
6840041	6.77	6.77	6.63	6.79	6.79	7	6.93	6.72	6.78	6.8	6.74	7.25	0.048435	-0.457273	LOC286528
3870270	6.51	6.52	6.5	6.46	6.57	6.46	6.51	6.48	6.63	6.6	6.62	6.99	0.009125	-0.457273	BOAT
4050041	6.7	6.63	6.7	6.62	6.68	6.64	6.69	6.59	6.64	6.63	6.55	7.1	0.004152	-0.457273	ADAM29
2350689	6.72	6.71	6.65	6.61	6.72	6.57	6.69	6.55	6.59	6.6	6.78	7.11	0.018704	-0.456364	TSPAN7
2060246	6.55	6.54	6.55	6.4	6.54	6.52	6.48	6.5	6.58	6.61	6.49	6.98	0.006701	-0.456364	CMAS
4010441	6.7	6.62	6.56	6.62	6.48	6.62	6.7	6.71	6.68	6.56	6.61	7.08	0.015504	-0.456364	SERPING1
4560458	6.55	6.35	6.53	6.47	6.45	6.42	6.45	6.52	6.46	6.52	6.49	6.93	0.00728	-0.456364	OMG
3850050	6.6	6.53	6.61	6.59	6.62	6.52	6.42	6.61	6.5	6.5	6.62	7.01	0.012079	-0.453636	LOC653238
3360551	6.7	6.48	6.57	6.64	6.67	6.79	6.68	6.62	6.59	6.58	6.58	7.08	0.026723	-0.452727	OR5AS1
6200463	6.68	6.62	6.71	6.77	6.74	6.64	6.6	6.68	6.72	6.55	6.75	7.13	0.014459	-0.451818	PLA2G4D
2230484	6.6	6.51	6.43	6.44	6.51	6.63	6.51	6.29	6.52	6.37	6.45	6.93	0.04831	-0.451818	C22orf15
6960400	6.6	6.39	6.55	6.66	6.52	6.59	6.44	6.49	6.49	6.54	6.57	6.98	0.021502	-0.449091	TBCEL
4830487	6.66	6.65	6.55	6.75	6.79	6.63	6.58	6.7	6.69	6.68	6.7	7.12	0.014691	-0.449091	SELS
2600064	6.47	6.73	6.54	6.62	6.63	6.56	6.67	6.59	6.65	6.59	6.56	7.05	0.015935	-0.449091	GYPE
5550056	6.6	6.7	6.77	6.62	6.66	6.82	6.56	6.55	6.8	6.6	6.71	7.12	0.046501	-0.448182	LOC647579
6060114	6.6	6.77	6.61	6.57	6.68	6.61	6.8	6.69	6.78	6.66	6.52	7.11	0.041185	-0.447273	LOC651849
5890544	6.76	6.8	6.82	6.74	6.75	6.68	6.9	6.71	6.76	6.64	6.84	7.21	0.019948	-0.446364	LOC647191
4780553	6.72	6.68	6.63	6.67	6.56	6.54	6.72	6.65	6.62	6.76	6.64	7.1	0.013668	-0.446364	C14orf174
240102	6.54	6.47	6.59	6.51	6.39	6.46	6.67	6.44	6.57	6.51	6.61	6.97	0.028847	-0.446364	LOC654074
5700537	6.52	6.69	6.74	6.57	6.77	6.54	6.75	6.62	6.68	6.6	6.73	7.1	0.039154	-0.444545	TMEM38B
670064	6.52	6.41	6.51	6.54	6.56	6.65	6.65	6.53	6.76	6.5	6.6	7.01	0.047003	-0.443636	CORO2A
4230523	6.44	6.45	6.41	6.44	6.34	6.6	6.4	6.32	6.51	6.49	6.41	6.88	0.024788	-0.442727	ARSD
430403	6.75	6.77	6.74	6.8	7.01	6.8	6.8	6.74	6.79	6.76	6.71	7.23	0.026723	-0.441818	LOC730268
6200681	6.66	6.49	6.38	6.68	6.53	6.52	6.71	6.56	6.62	6.6	6.61	7.02	0.049325	-0.441818	LOC642756
1440133	6.67	6.63	6.41	6.52	6.54	6.52	6.57	6.59	6.57	6.57	6.67	7.01	0.021502	-0.440909	PACRG
3830706	6.47	6.46	6.71	6.54	6.69	6.58	6.61	6.68	6.68	6.58	6.59	7.04	0.035621	-0.440909	DHX40
5340463	6.5	6.46	6.55	6.45	6.54	6.46	6.67	6.51	6.56	6.57	6.55	6.97	0.012088	-0.440909	LOC645852
2360053	6.35	6.36	6.49	6.46	6.36	6.57	6.45	6.51	6.53	6.41	6.36	6.88	0.026056	-0.439091	SLC6A9
5130082	6.66	6.64	6.55	6.62	6.57	6.71	6.49	6.47	6.61	6.46	6.62	7.02	0.030738	-0.438182	RNF128
5050167	6.72	6.73	6.83	6.73	6.84	6.87	6.79	6.74	6.76	6.68	6.8	7.21	0.009555	-0.438182	NA
6960278	6.74	6.75	6.5	6.63	6.68	6.72	6.71	6.71	6.79	6.74	6.86	7.15	0.044907	-0.438182	C22orf33
6770672	6.51	6.66	6.59	6.57	6.57	6.75	6.67	6.64	6.6	6.66	6.52	7.05	0.019301	-0.437273	LRBA
4730762	6.63	6.74	6.47	6.83	6.63	6.65	6.69	6.76	6.72	6.71	6.68	7.12	0.046264	-0.437273	NA
4180044	6.38	6.56	6.43	6.45	6.46	6.58	6.6	6.59	6.52	6.66	6.52	6.96	0.035587	-0.437273	HIATL1
10168	6.55	6.55	6.44	6.68	6.54	6.56	6.55	6.54	6.73	6.42	6.53	6.99	0.041338	-0.436364	NA
7610332	6.43	6.48	6.55	6.44	6.42	6.74	6.52	6.48	6.54	6.58	6.58	6.96	0.046264	-0.436364	NA
4590767	6.69	6.67	6.64	6.68	6.73	6.72	6.73	6.64	6.63	6.59	6.81	7.12	0.011423	-0.435455	LOC100130522
4730246	6.59	6.62	6.52	6.58	6.59	6.49	6.59	6.56	6.51	6.61	6.56	7	0.004152	-0.434545	PTGER3
4180059	6.65	6.77	6.69	6.73	6.74	6.67	6.6	6.78	6.66	6.84	6.75	7.15	0.018656	-0.433636	OSCP1
5910437	6.47	6.37	6.48	6.5	6.62	6.52	6.52	6.62	6.45	6.43	6.59	6.94	0.028847	-0.433636	NA
360564	6.95	6.91	6.81	6.82	6.81	6.87	6.72	6.85	6.81	6.7	6.73	7.25	0.027584	-0.433636	NA
4250767	6.64	6.52	6.66	6.62	6.5	6.68	6.59	6.42	6.48	6.62	6.61	7.01	0.035334	-0.433636	TTC32
3140044	6.47	6.47	6.49	6.52	6.69	6.5	6.45	6.61	6.48	6.44	6.45	6.94	0.026056	-0.433636	FZD7
4150477	6.58	6.53	6.59	6.46	6.49	6.5	6.55	6.69	6.34	6.55	6.53	6.96	0.040774	-0.431818	FLJ40125
5960537	6.84	6.62	6.65	6.62	6.55	6.5	6.69	6.68	6.64	6.65	6.58	7.07	0.04112	-0.431818	NA
6250731	6.57	6.55	6.6	6.66	6.54	6.53	6.84	6.66	6.66	6.68	6.63	7.06	0.043276	-0.430909	CLRN1
5820243	6.62	6.62	6.52	6.54	6.66	6.66	6.64	6.46	6.65	6.66	6.57	7.03	0.018161	-0.43	C3orf43
5900451	6.64	6.65	6.64	6.71	6.61	6.68	6.57	6.76	6.67	6.65	6.69	7.09	0.006791	-0.429091	C6orf138
4050608	6.58	6.62	6.61	6.58	6.63	6.67	6.49	6.47	6.54	6.56	6.57	7	0.011538	-0.425455	SOHLH2
3360528	6.61	6.7	6.65	6.69	6.66	6.57	6.85	6.74	6.73	6.62	6.71	7.11	0.027655	-0.425455	LOC645520
1980706	6.67	6.63	6.62	6.49	6.61	6.62	6.55	6.83	6.62	6.62	6.62	7.05	0.036705	-0.424545	NA
5690670	6.52	6.62	6.55	6.48	6.56	6.54	6.52	6.59	6.61	6.58	6.66	6.99	0.007714	-0.423636	LOC728419
6580154	6.5	6.45	6.49	6.55	6.55	6.53	6.7	6.55	6.54	6.49	6.34	6.94	0.043833	-0.422727	NA
5560133	6.61	6.65	6.62	6.68	6.57	6.71	6.75	6.62	6.67	6.83	6.63	7.09	0.025369	-0.422727	GTF2I
2320386	6.62	6.39	6.58	6.51	6.46	6.46	6.43	6.38	6.5	6.45	6.59	6.91	0.035334	-0.421818	LOC728602
3310309	6.68	6.7	6.73	6.74	6.73	6.59	6.63	6.67	6.74	6.67	6.69	7.11	0.006187	-0.421818	NA
1340039	6.56	6.51	6.72	6.59	6.54	6.55	6.74	6.51	6.68	6.55	6.52	7.01	0.041041	-0.421818	MACF1
5420743	6.59	6.53	6.66	6.61	6.57	6.72	6.59	6.63	6.49	6.59	6.49	7.01	0.020674	-0.421818	C12orf40
4880326	6.56	6.44	6.48	6.59	6.7	6.56	6.62	6.65	6.54	6.54	6.58	6.99	0.025122	-0.420909	MAP2K3
3520181	6.38	6.6	6.57	6.63	6.53	6.52	6.5	6.45	6.48	6.44	6.4	6.92	0.035334	-0.42	LGALS3
2510138	6.49	6.65	6.61	6.56	6.43	6.54	6.4	6.6	6.53	6.39	6.53	6.94	0.044205	-0.419091	LOC100129979
7050703	6.48	6.58	6.57	6.51	6.55	6.47	6.55	6.53	6.63	6.56	6.52	6.96	0.005782	-0.419091	NTHL1
3450538	6.64	6.71	6.51	6.68	6.58	6.69	6.6	6.65	6.69	6.72	6.69	7.07	0.016744	-0.419091	LOC644128
4290274	6.61	6.55	6.54	6.53	6.63	6.55	6.58	6.61	6.67	6.78	6.78	7.04	0.049891	-0.419091	MIR1185-1
5670224	6.63	6.65	6.78	6.67	6.7	6.68	6.71	6.64	6.64	6.67	6.62	7.09	0.005782	-0.418182	PDCD10
4180619	6.67	6.79	6.69	6.58	6.67	6.7	6.64	6.58	6.83	6.56	6.68	7.09	0.041301	-0.418182	LOC642859
6660521	6.71	6.57	6.65	6.64	6.6	6.55	6.6	6.76	6.67	6.55	6.67	7.05	0.019966	-0.416364	NA
1410202	6.69	6.51	6.58	6.54	6.69	6.52	6.48	6.61	6.54	6.53	6.52	6.98	0.02425	-0.415455	LOC441408
5220561	6.64	6.54	6.59	6.65	6.55	6.56	6.73	6.61	6.76	6.6	6.54	7.03	0.028847	-0.414545	GADD45A
6620465	6.65	6.61	6.59	6.64	6.64	6.76	6.77	6.6	6.56	6.7	6.7	7.07	0.022214	-0.413636	LOC653496
6660307	7.08	6.93	6.96	6.94	6.92	6.79	6.89	6.89	6.83	7	6.86	7.33	0.037941	-0.412727	SPTBN2
5390253	6.77	6.77	6.72	6.79	6.65	6.89	6.81	6.7	6.93	6.77	6.76	7.19	0.036932	-0.411818	S100A13
4810709	6.97	6.83	6.86	6.86	6.85	6.85	7.06	6.97	6.83	6.93	6.77	7.3	0.043857	-0.410909	NA
1050376	6.73	6.52	6.47	6.59	6.63	6.64	6.67	6.58	6.75	6.66	6.69	7.04	0.046501	-0.41	NA
6550491	6.55	6.5	6.45	6.56	6.45	6.47	6.39	6.52	6.5	6.61	6.43	6.9	0.019301	-0.406364	CD34
2480736	6.64	6.64	6.59	6.48	6.61	6.61	6.65	6.63	6.54	6.67	6.58	7.01	0.011538	-0.406364	LOC653163
2030608	6.45	6.28	6.34	6.52	6.43	6.38	6.27	6.39	6.41	6.49	6.49	6.81	0.045782	-0.405455	MSI2
1260609	6.46	6.44	6.65	6.41	6.53	6.57	6.58	6.58	6.53	6.46	6.46	6.92	0.033524	-0.404545	C14orf139
6380358	6.52	6.7	6.5	6.56	6.61	6.52	6.59	6.62	6.48	6.66	6.69	6.99	0.036302	-0.403636	SLC10A7
4570020	6.61	6.51	6.52	6.52	6.48	6.57	6.36	6.46	6.63	6.57	6.47	6.92	0.03641	-0.401818	KLHL5
7000445	6.47	6.57	6.74	6.6	6.57	6.62	6.61	6.6	6.69	6.69	6.53	7.01	0.036997	-0.401818	C8orf48
6480491	7.04	6.92	6.83	6.96	6.96	7.1	7.04	7	7.07	6.94	6.93	7.38	0.040017	-0.399091	SLC13A1
6130040	6.64	6.72	6.84	6.7	6.76	6.81	6.84	6.71	6.67	6.75	6.62	7.13	0.036705	-0.397273	MIR302A
3870661	6.55	6.49	6.55	6.51	6.43	6.54	6.5	6.44	6.53	6.49	6.62	6.91	0.012143	-0.396364	WDR5
6510458	6.71	6.81	6.63	6.78	6.86	6.86	6.88	6.73	6.82	6.69	6.85	7.18	0.048435	-0.396364	NA
7050465	6.82	6.67	6.77	6.67	6.81	6.83	6.88	6.86	6.73	6.67	6.83	7.17	0.044205	-0.393636	FAM10A7
380563	7.01	6.89	6.92	6.92	6.8	6.97	7.04	6.85	7.03	7.02	6.96	7.34	0.043034	-0.393636	NA
1820576	6.67	6.73	6.61	6.55	6.68	6.6	6.76	6.76	6.67	6.72	6.71	7.07	0.027815	-0.391818	OR2T8
6770475	6.46	6.36	6.4	6.54	6.54	6.53	6.46	6.44	6.35	6.57	6.4	6.85	0.042179	-0.390909	CTSE
3170021	6.54	6.58	6.49	6.57	6.48	6.58	6.61	6.53	6.71	6.54	6.53	6.95	0.022615	-0.39	CXorf24
7210709	6.55	6.56	6.61	6.57	6.7	6.67	6.69	6.56	6.62	6.43	6.54	6.98	0.045288	-0.389091	MGC13098
730369	6.65	6.61	6.52	6.71	6.61	6.5	6.56	6.56	6.66	6.66	6.58	6.99	0.025049	-0.388182	MIR100
1340626	6.53	6.59	6.51	6.56	6.5	6.53	6.39	6.45	6.55	6.52	6.52	6.9	0.014615	-0.386364	IL15
5220242	6.66	6.7	6.76	6.71	6.69	6.63	6.74	6.66	6.72	6.66	6.59	7.07	0.01141	-0.386364	LOC728208
3370646	6.47	6.53	6.56	6.58	6.59	6.5	6.55	6.49	6.62	6.44	6.54	6.92	0.014691	-0.386364	IFT52
7100326	6.72	6.67	6.72	6.62	6.68	6.64	6.66	6.62	6.65	6.85	6.69	7.07	0.026034	-0.386364	TSPAN7
1470021	6.57	6.59	6.6	6.48	6.59	6.7	6.6	6.59	6.7	6.61	6.62	6.99	0.02034	-0.385455	LOC100128516
6550612	6.55	6.54	6.54	6.45	6.61	6.48	6.53	6.44	6.54	6.39	6.61	6.9	0.033524	-0.383636	TEC
5130615	6.56	6.52	6.65	6.52	6.59	6.67	6.46	6.49	6.56	6.51	6.62	6.94	0.031071	-0.380909	CXXC4
2370349	6.59	6.42	6.62	6.44	6.38	6.45	6.47	6.46	6.4	6.52	6.52	6.86	0.044907	-0.380909	CDKL1
3400228	6.44	6.55	6.5	6.4	6.42	6.32	6.51	6.44	6.53	6.39	6.56	6.84	0.044907	-0.38	CUTL1
5670349	7.12	7.18	7.12	7.26	7.12	7.18	7.3	7.06	7.16	7.13	7.14	7.54	0.03353	-0.379091	NA
6020204	6.5	6.56	6.54	6.49	6.54	6.48	6.54	6.59	6.62	6.56	6.53	6.92	0.007759	-0.379091	SLC48A1
6350196	6.84	6.66	6.73	6.73	6.78	6.8	6.78	6.72	6.65	6.72	6.75	7.12	0.019112	-0.378182	LOC400879
7650356	6.54	6.68	6.5	6.62	6.62	6.69	6.56	6.61	6.62	6.67	6.74	7	0.037287	-0.377273	CPXM2
10132	6.63	6.46	6.68	6.59	6.58	6.59	6.54	6.57	6.56	6.48	6.52	6.94	0.026723	-0.376364	HMBS
3520397	6.55	6.66	6.56	6.55	6.64	6.55	6.58	6.6	6.53	6.51	6.47	6.94	0.018039	-0.376364	DPM2
5490040	6.62	6.48	6.6	6.44	6.46	6.49	6.51	6.43	6.45	6.45	6.5	6.87	0.026691	-0.376364	NA
6480070	6.84	6.8	6.86	6.78	6.77	6.77	6.74	6.81	6.73	6.74	6.78	7.16	0.00783	-0.376364	CCNDBP1
2140561	6.65	6.79	6.82	6.73	6.75	6.88	6.78	6.76	6.88	6.69	6.78	7.15	0.038119	-0.376364	CTSE
1990279	6.6	6.6	6.58	6.61	6.7	6.67	6.61	6.45	6.63	6.63	6.58	6.98	0.027498	-0.374545	DYDC2
130735	6.69	6.78	6.63	6.73	6.77	6.57	6.7	6.62	6.61	6.72	6.72	7.06	0.035513	-0.374545	MGC57359
4290722	6.64	6.46	6.43	6.54	6.58	6.54	6.53	6.56	6.52	6.57	6.42	6.9	0.033377	-0.373636	FLJ32569
7560017	6.48	6.57	6.54	6.48	6.45	6.53	6.51	6.4	6.54	6.37	6.48	6.86	0.025396	-0.373636	ERAL1
2810561	6.39	6.45	6.44	6.54	6.48	6.58	6.55	6.45	6.38	6.49	6.38	6.84	0.036793	-0.373636	LOC646533
4880577	6.74	6.76	6.56	6.61	6.64	6.62	6.79	6.66	6.75	6.66	6.65	7.05	0.043034	-0.373636	PCGF6
7050279	6.67	6.57	6.55	6.66	6.67	6.54	6.75	6.68	6.59	6.52	6.6	6.99	0.043009	-0.371818	NA
3170082	6.47	6.42	6.41	6.36	6.37	6.45	6.42	6.47	6.3	6.39	6.43	6.78	0.01478	-0.371818	LOC100132168
1470093	6.81	6.9	6.93	6.99	6.84	6.95	6.95	6.81	7.02	6.86	6.82	7.27	0.047272	-0.371818	MMP3
1440162	6.76	6.64	6.72	6.75	6.81	6.72	6.77	6.7	6.73	6.62	6.59	7.08	0.035662	-0.37	SNTA1
4490768	6.68	6.7	6.68	6.69	6.72	6.61	6.75	6.55	6.64	6.62	6.51	7.02	0.044327	-0.37	LOC648754
3520408	6.55	6.47	6.52	6.53	6.49	6.41	6.61	6.56	6.59	6.54	6.57	6.9	0.021786	-0.369091	UBQLN1
380167	6.54	6.46	6.53	6.39	6.61	6.46	6.55	6.52	6.55	6.59	6.53	6.89	0.028847	-0.369091	RNF34
1340437	6.59	6.65	6.74	6.51	6.62	6.58	6.61	6.57	6.66	6.59	6.73	6.99	0.038412	-0.367273	USH2A
3940187	6.72	6.66	6.68	6.66	6.69	6.52	6.65	6.63	6.6	6.55	6.71	7.01	0.030919	-0.367273	NA
3420280	6.49	6.42	6.51	6.5	6.57	6.55	6.51	6.43	6.5	6.52	6.55	6.87	0.012556	-0.365455	ZNF319
3520577	6.69	6.59	6.69	6.62	6.65	6.67	6.63	6.65	6.7	6.56	6.64	7.01	0.01074	-0.365455	SHMT1
2320039	6.51	6.48	6.53	6.48	6.52	6.54	6.56	6.48	6.58	6.56	6.32	6.87	0.043276	-0.364545	RECQL5
4120142	6.58	6.62	6.54	6.52	6.64	6.56	6.66	6.67	6.65	6.6	6.73	6.98	0.030653	-0.364545	NA
5670086	6.58	6.68	6.57	6.6	6.54	6.55	6.62	6.56	6.44	6.46	6.51	6.92	0.040017	-0.364545	TMC3
4540709	6.54	6.55	6.48	6.5	6.57	6.54	6.63	6.51	6.53	6.51	6.54	6.9	0.008857	-0.363636	NA
4070632	6.73	6.68	6.74	6.69	6.71	6.73	6.86	6.73	6.59	6.72	6.81	7.09	0.040697	-0.363636	NA
6560382	6.59	6.54	6.44	6.53	6.52	6.58	6.69	6.57	6.67	6.52	6.58	6.93	0.04314	-0.363636	LOC147975
770348	6.77	6.71	6.58	6.52	6.63	6.58	6.62	6.69	6.68	6.65	6.68	7.01	0.04314	-0.363636	PWWP2
1070670	6.55	6.68	6.8	6.66	6.62	6.59	6.73	6.59	6.7	6.63	6.68	7.02	0.045961	-0.362727	EPB41
6110167	6.56	6.53	6.52	6.51	6.58	6.65	6.57	6.46	6.46	6.6	6.48	6.9	0.027894	-0.361818	LOC100133402
1240491	6.51	6.51	6.54	6.45	6.54	6.42	6.55	6.46	6.35	6.52	6.41	6.84	0.035433	-0.361818	RBM15B
2060176	6.61	6.55	6.51	6.66	6.52	6.56	6.57	6.57	6.65	6.55	6.74	6.95	0.043034	-0.36	LOC643995
5820110	6.55	6.56	6.47	6.47	6.51	6.5	6.55	6.49	6.46	6.42	6.53	6.86	0.012079	-0.359091	SLITRK1
7610685	6.56	6.58	6.54	6.67	6.57	6.59	6.75	6.68	6.71	6.55	6.63	6.98	0.047358	-0.359091	NA
2970692	6.38	6.39	6.51	6.35	6.35	6.34	6.38	6.52	6.38	6.38	6.33	6.75	0.035487	-0.358182	MRPL21
4610242	6.53	6.66	6.63	6.57	6.53	6.69	6.52	6.52	6.69	6.57	6.61	6.95	0.040017	-0.357273	ALX3
1980397	6.75	6.7	6.6	6.7	6.61	6.73	6.7	6.75	6.54	6.62	6.71	7.03	0.045607	-0.356364	LOC642082
6510239	6.67	6.59	6.66	6.54	6.75	6.6	6.74	6.71	6.58	6.62	6.62	7	0.043276	-0.356364	PABPC5
2570500	6.53	6.58	6.65	6.59	6.66	6.56	6.6	6.65	6.56	6.59	6.57	6.95	0.011538	-0.355455	FLJ30851
2600364	6.4	6.51	6.5	6.39	6.59	6.48	6.62	6.42	6.48	6.48	6.48	6.84	0.049893	-0.353636	COL17A1
4220047	6.51	6.65	6.56	6.53	6.59	6.58	6.55	6.64	6.67	6.49	6.58	6.93	0.027828	-0.352727	LOC644222
6480102	6.68	6.75	6.63	6.64	6.71	6.66	6.62	6.74	6.82	6.74	6.7	7.05	0.034042	-0.350909	IQCC
4210746	6.55	6.54	6.58	6.61	6.49	6.54	6.51	6.55	6.71	6.68	6.63	6.93	0.048965	-0.349091	DMC1
2850332	6.7	6.69	6.71	6.73	6.71	6.86	6.77	6.61	6.76	6.74	6.78	7.08	0.038308	-0.347273	NA
3370605	6.71	6.6	6.7	6.59	6.68	6.51	6.68	6.64	6.7	6.64	6.62	6.99	0.035141	-0.347273	AARS2
4490241	6.5	6.52	6.42	6.36	6.35	6.47	6.46	6.4	6.44	6.43	6.43	6.78	0.023791	-0.345455	RAB40A
4730561	6.49	6.57	6.56	6.65	6.56	6.61	6.54	6.59	6.6	6.54	6.61	6.92	0.014614	-0.345455	NA
6270544	6.58	6.68	6.54	6.64	6.48	6.57	6.57	6.54	6.46	6.49	6.57	6.9	0.045469	-0.343636	FLCN
520152	6.64	6.63	6.63	6.57	6.6	6.65	6.61	6.56	6.49	6.57	6.63	6.94	0.01904	-0.341818	ABCC13
5130685	6.38	6.53	6.32	6.4	6.43	6.48	6.51	6.46	6.42	6.46	6.43	6.78	0.035513	-0.341818	RAMP2
1850750	6.63	6.57	6.61	6.69	6.56	6.62	6.7	6.57	6.55	6.59	6.61	6.95	0.021786	-0.340909	PEG10
2600754	6.55	6.5	6.6	6.47	6.59	6.55	6.44	6.55	6.56	6.56	6.45	6.87	0.028847	-0.340909	UBQLN1
5130491	6.53	6.47	6.47	6.55	6.46	6.53	6.49	6.48	6.5	6.48	6.44	6.83	0.00902	-0.339091	KRTAP4-7
4830367	6.6	6.55	6.61	6.59	6.59	6.55	6.65	6.6	6.49	6.57	6.59	6.92	0.013937	-0.339091	LOC653270
450369	6.7	6.69	6.63	6.61	6.6	6.59	6.6	6.63	6.64	6.65	6.61	6.97	0.010865	-0.338182	LOC645084
4230128	6.45	6.44	6.55	6.55	6.53	6.36	6.44	6.5	6.56	6.54	6.45	6.82	0.048724	-0.331818	PP14571
1440446	6.68	6.69	6.75	6.64	6.77	6.64	6.7	6.74	6.71	6.64	6.64	7.02	0.023791	-0.329091	LOC642141
50092	6.58	6.65	6.46	6.47	6.58	6.57	6.59	6.59	6.54	6.59	6.66	6.9	0.046501	-0.329091	NA
460112	6.74	6.55	6.62	6.57	6.57	6.58	6.55	6.57	6.64	6.64	6.7	6.94	0.048435	-0.328182	L3MBTL
380600	6.65	6.7	6.58	6.55	6.57	6.55	6.63	6.55	6.71	6.61	6.53	6.93	0.048353	-0.327273	DGCR11
7400400	6.59	6.61	6.52	6.69	6.63	6.49	6.63	6.58	6.69	6.58	6.62	6.93	0.046181	-0.327273	LOC100134787
650475	6.71	6.74	6.74	6.74	6.65	6.81	6.63	6.64	6.77	6.7	6.72	7.04	0.03641	-0.326364	AOC2
7400315	6.6	6.56	6.57	6.56	6.59	6.56	6.61	6.67	6.57	6.55	6.7	6.92	0.026191	-0.325455	SCARNA12
3120128	6.56	6.54	6.56	6.65	6.5	6.54	6.45	6.6	6.54	6.52	6.54	6.87	0.030005	-0.324545	AMAC1L3
7200484	6.43	6.35	6.44	6.4	6.45	6.42	6.49	6.39	6.4	6.43	6.48	6.75	0.01704	-0.324545	ART1
4830735	6.61	6.62	6.52	6.59	6.55	6.45	6.47	6.6	6.51	6.52	6.58	6.87	0.041301	-0.322727	LOC645609
3390601	6.9	6.87	6.84	6.77	6.75	6.79	6.75	6.83	6.8	6.81	6.78	7.13	0.026691	-0.321818	NEIL1
6960390	6.59	6.64	6.56	6.7	6.49	6.52	6.59	6.63	6.53	6.57	6.55	6.9	0.047272	-0.320909	ACOT11
4850577	6.62	6.64	6.52	6.64	6.55	6.62	6.61	6.52	6.63	6.68	6.65	6.92	0.039299	-0.312727	TPM1
4490184	6.58	6.48	6.58	6.46	6.51	6.5	6.51	6.47	6.61	6.53	6.6	6.84	0.041301	-0.31	LOC100132804
2760692	6.77	6.75	6.73	6.68	6.65	6.66	6.7	6.68	6.8	6.63	6.68	7.01	0.042133	-0.307273	EPB41L5
1170373	6.39	6.46	6.55	6.52	6.52	6.44	6.54	6.45	6.42	6.43	6.42	6.77	0.048435	-0.302727	INPP5F
3370209	6.58	6.68	6.63	6.59	6.6	6.5	6.52	6.54	6.51	6.56	6.53	6.87	0.048435	-0.302727	RFFL
2900240	6.51	6.49	6.57	6.52	6.57	6.52	6.61	6.58	6.64	6.55	6.6	6.86	0.035141	-0.3	DKFZp434M131
1030670	6.62	6.6	6.52	6.55	6.49	6.65	6.5	6.53	6.54	6.51	6.57	6.85	0.044907	-0.297273	FDPS
1980475	6.52	6.59	6.55	6.62	6.59	6.48	6.57	6.57	6.63	6.56	6.51	6.86	0.035141	-0.297273	LOC100133551
1510095	6.58	6.5	6.5	6.52	6.6	6.62	6.52	6.47	6.54	6.58	6.6	6.84	0.044906	-0.291818	NP
830364	6.38	6.53	6.48	6.49	6.43	6.52	6.44	6.44	6.4	6.4	6.44	6.74	0.044906	-0.29	CSPP1
5570059	6.55	6.48	6.56	6.54	6.54	6.55	6.55	6.55	6.55	6.44	6.52	6.82	0.025049	-0.29	CXCL11
2570528	6.51	6.55	6.53	6.44	6.48	6.53	6.52	6.49	6.43	6.55	6.59	6.8	0.04314	-0.289091	PPM1A
4290487	6.58	6.57	6.44	6.58	6.52	6.59	6.59	6.58	6.6	6.56	6.57	6.85	0.03868	-0.288182	ZNF354A
4050735	6.71	6.68	6.6	6.73	6.67	6.65	6.74	6.68	6.68	6.69	6.69	6.97	0.027655	-0.286364	CDYL2
5420630	6.35	6.46	6.47	6.34	6.42	6.32	6.41	6.43	6.39	6.41	6.45	6.69	0.048441	-0.285455	NA
5490082	6.62	6.51	6.51	6.45	6.52	6.48	6.53	6.53	6.52	6.49	6.5	6.8	0.035334	-0.285455	C11orf84
4860523	6.5	6.56	6.44	6.52	6.57	6.56	6.51	6.5	6.58	6.51	6.52	6.8	0.03747	-0.275455	ZFYVE26
7570133	6.4	6.46	6.43	6.4	6.44	6.46	6.41	6.42	6.42	6.52	6.45	6.71	0.030126	-0.272727	XGPY2
6020133	6.6	6.51	6.59	6.59	6.54	6.58	6.52	6.62	6.62	6.63	6.57	6.85	0.040146	-0.270909	ZNF783
4730544	6.58	6.55	6.66	6.55	6.57	6.57	6.58	6.56	6.6	6.47	6.58	6.84	0.049096	-0.27	SNHG10
7210601	6.63	6.58	6.57	6.58	6.63	6.63	6.52	6.63	6.68	6.6	6.57	6.87	0.047554	-0.268182	APBA2BP
6420187	6.58	6.57	6.54	6.57	6.59	6.64	6.6	6.57	6.58	6.59	6.57	6.81	0.043034	-0.228182	LOC653907
6060296	6.59	6.6	6.58	6.62	6.65	6.55	6.53	6.62	6.56	6.66	6.56	6.31	0.035513	0.282727	TMC8
3830152	6.72	6.63	6.67	6.66	6.71	6.71	6.68	6.65	6.61	6.62	6.58	6.37	0.038373	0.288182	DKFZP434P211
7560243	6.46	6.42	6.5	6.43	6.46	6.46	6.45	6.58	6.47	6.49	6.61	6.15	0.038573	0.334545	NA
4880176	6.84	6.78	6.85	6.78	6.74	6.82	6.92	6.81	6.71	6.79	6.72	6.45	0.036406	0.346364	RAB6A
2030243	7	6.9	6.9	7.09	7.11	7.03	7.01	7	7.06	6.99	7.1	6.65	0.044083	0.367273	LOC650548
5260615	6.79	6.73	6.79	6.94	6.89	6.86	6.79	6.74	6.8	6.81	6.78	6.43	0.024718	0.380909	SNORA49
2900477	6.85	6.8	6.94	6.9	6.94	7.11	6.93	6.9	6.98	6.9	6.92	6.54	0.046264	0.384545	LOC651404
1580333	6.74	6.59	6.65	6.77	6.81	6.79	6.66	6.8	6.65	6.78	6.66	6.33	0.043716	0.388182	LOC100134624
1190504	6.93	7.12	7.17	7.12	7.05	7.07	7.04	7.04	7.06	7.06	7.12	6.68	0.021999	0.390909	ZNF107
4250097	6.59	6.46	6.69	6.55	6.71	6.61	6.6	6.51	6.51	6.67	6.63	6.2	0.045782	0.393636	NA
1340411	6.98	6.99	7.07	7	6.97	7.1	6.85	7.03	7.04	7.04	7.06	6.61	0.023791	0.401818	OR2W3
5910390	7.38	7.42	7.45	7.26	7.4	7.58	7.37	7.46	7.44	7.37	7.4	7	0.035334	0.411818	TIMP2
5690431	7.08	6.89	7.16	6.97	7.05	7.09	7.18	7.13	7.07	7.1	7.06	6.63	0.031071	0.440909	LOC100129654
50487	7.42	7.22	7.2	7.4	7.38	7.3	7.36	7.31	7.52	7.44	7.36	6.91	0.046181	0.445455	LOC728825
1070376	6.97	6.88	7.23	6.93	7.01	6.98	7.01	6.96	6.94	7.11	6.98	6.55	0.046264	0.45	LOC647802
5550296	9.09	9.06	9	8.97	9.12	9.08	8.89	9.11	8.82	9.05	8.98	8.56	0.043496	0.455455	LOC100129522
2320707	7.44	7.5	7.45	7.37	7.42	7.47	7.28	7.22	7.45	7.34	7.23	6.92	0.047358	0.459091	TNRC15
2690528	7.08	6.88	7.13	7.07	7.01	6.87	7.02	7.04	6.84	7	6.96	6.53	0.039482	0.460909	MIR345
5130168	7.08	6.94	7.11	7.19	7.09	7.13	6.99	7.23	7.11	7.08	6.93	6.6	0.034807	0.48	MOG
5310446	7.41	7.3	7.4	7.43	7.48	7.45	7.34	7.38	7.59	7.43	7.47	6.92	0.011618	0.505455	TMPRSS7
5550026	7.1	7.22	7.06	7.13	7.2	7.11	7.25	7.23	7.3	7.28	7.11	6.67	0.014459	0.510909	NA
2650521	7.11	7.19	7.03	7.2	7.09	7.12	7.22	7.31	7.44	7.21	7.2	6.67	0.043247	0.522727	LOC653526
5560497	7.25	7.17	7.48	7.21	7.32	7.27	7.09	7.25	7.19	7.15	7.18	6.69	0.027014	0.542727	CALN1
2640324	8.94	8.87	8.83	8.88	8.9	8.94	8.9	9.03	8.9	8.98	8.98	8.38	0.003179	0.542727	BCL2L14
5270743	8.08	8.01	8.16	8.21	8.21	8.13	8.32	8.09	8.29	8.32	8.01	7.62	0.038287	0.546364	RLBP1
7550224	7.58	7.44	7.42	7.46	7.51	7.34	7.42	7.61	7.5	7.58	7.62	6.95	0.015149	0.548182	LOC645128
2140563	8.28	8.14	8.36	8.21	8.36	8.24	8.12	8.33	8.29	7.96	8.26	7.68	0.044327	0.551818	NA
7210209	7.3	7.28	7.39	7.35	7.23	7.41	7.33	7.46	7.6	7.17	7.3	6.79	0.038467	0.557273	NA
540255	6.9	6.9	7	6.82	7.08	6.83	7.07	7.11	7.04	7.15	6.91	6.42	0.035513	0.562727	ACSS2
6660619	7.14	7.3	7.27	7.05	7.25	7.26	7.23	7.11	7.38	7.33	7.4	6.68	0.027821	0.567273	HTR3D
4050239	7.13	7.06	7.17	7.24	7.27	6.95	7.1	7.25	7.2	7.09	6.92	6.55	0.03403	0.575455	LOC728128
5090010	7.37	7.1	7.13	7.15	7.19	6.96	7.1	7.34	7.16	7.18	7.02	6.57	0.035487	0.584545	OSBP
3800040	7.37	7.4	7.41	7.32	7.48	7.42	7.43	7.24	7.14	7.35	7.35	6.76	0.012079	0.595455	CRAT
290546	7.61	7.61	7.66	7.57	7.6	7.65	7.96	7.68	7.53	7.72	7.51	7.05	0.034161	0.595455	PTPRA
3450093	9.3	9.37	9.29	9.45	9.35	9.25	9.25	9.24	9.33	9.45	9.36	8.73	0.004202	0.600909	HAS2
6940402	7.27	7.3	7.19	7.28	7.14	7.22	7.16	7.38	7.44	7.4	7.17	6.66	0.015008	0.608182	NSUN2
2490202	8.7	8.36	8.77	8.54	8.67	8.42	8.59	8.71	8.72	8.63	8.45	7.98	0.045051	0.616364	FAM90A2P
7560154	7.34	7.3	7.25	7.14	7.53	7.35	7.14	7.37	7.09	7.15	7.11	6.63	0.045961	0.621818	LOC643932
7650025	7.21	7.25	7.36	7.29	7.56	7.12	7.27	7.19	7.51	7.45	7.23	6.69	0.047343	0.622727	LOC727948
3610647	7.07	7.1	7.24	7.15	7.04	7.21	7.5	7.04	7.18	7.36	7.26	6.57	0.048435	0.625455	TAF6L
4390504	7.24	7.3	7.28	7.21	7.4	7.37	7.41	7.17	7.19	6.93	7.11	6.61	0.046264	0.627273	PZP
6350075	7.26	7.19	7.4	7.49	7.54	7.29	7.48	7.52	7.44	7.63	7.24	6.78	0.048724	0.627273	LOC648581
630017	7.07	7.22	7.4	7.09	7.33	7.14	7.28	7.23	7.19	7.34	7.18	6.59	0.012962	0.634545	C1orf26
430400	7.63	7.56	7.5	7.64	7.56	7.19	7.4	7.56	7.48	7.49	7.5	6.86	0.025825	0.640909	SPRR1B
5890241	8.22	8.36	8.25	8.39	8.56	8.14	8.41	8.28	8.5	8.43	8.33	7.7	0.023963	0.651818	KRTAP20-3
6370739	9.23	9.27	9.43	9.43	9.25	9.29	9.52	9.36	9.12	9.31	9.29	8.66	0.013798	0.658182	CCDC135
3890048	7.37	7.26	7.48	7.58	7.42	7.52	7.54	7.28	7.62	7.59	7.3	6.79	0.028847	0.660909	LOC100130812
2070184	7.14	7	7.43	7.16	7.35	7.18	7.29	7.06	7.25	7.13	7.2	6.53	0.021502	0.669091	ZBTB6
1190221	7.35	7.22	7.44	7.54	7.36	7.48	7.46	7.22	7.65	7.48	7.36	6.73	0.022776	0.684545	FUNDC1
2230382	7.47	7.41	7.67	7.37	7.65	7.44	7.6	7.2	7.54	7.49	7.7	6.77	0.029567	0.733636	BUD13
1510438	7.1	7.21	7.35	7.2	7.3	7.12	7.36	7.34	7.53	7.53	7.5	6.58	0.033458	0.741818	STRN
3180343	7.58	7.71	7.97	7.53	7.56	7.78	7.39	7.75	7.54	7.53	7.59	6.87	0.033968	0.76	LENG1
6060377	7.21	7.42	7.28	7.15	7.51	7.42	7.56	7.4	7.56	7.59	7.29	6.63	0.02425	0.769091	RAB40A
1660047	7.46	7.23	7.65	7.57	7.66	7.62	7.27	7.43	7.6	7.49	7.62	6.73	0.022539	0.779091	TSPY1
5220333	7.68	7.56	7.89	7.51	7.69	7.93	7.37	7.68	7.55	7.59	7.42	6.84	0.042036	0.784545	LOC729870
1190673	7.58	7.58	7.9	7.55	7.76	7.67	7.65	7.82	7.6	7.68	7.42	6.85	0.01141	0.805455	DNAJB2
3870110	7.35	7.46	7.61	7.45	7.68	7.64	7.59	7.41	7.28	7.4	7.42	6.67	0.009097	0.810909	FLJ37644
1260440	7.66	7.77	7.57	7.76	7.77	7.69	7.73	7.85	7.84	7.82	7.65	6.9	0.001386	0.837273	CEACAM21
6020014	9.87	9.82	9.97	10.03	10.25	9.73	10.34	10.1	10.25	10.17	10.13	9.21	0.046264	0.85	ATP13A2
6370538	8.23	7.9	8.41	8.14	7.88	8.17	8.23	8.04	8.21	8.51	8.37	7.3	0.040647	0.89	NA
4040376	7.32	7.31	7.58	7.4	7.52	7.43	7.37	7.59	7.45	7.66	7.29	6.55	0.004541	0.897273	NA
1090204	8.51	8.44	8.46	8.13	8.7	8.31	8.39	8.62	8.74	8.64	8.55	7.59	0.024423	0.909091	SPATA2L
780427	7.73	7.67	7.39	7.58	7.6	7.23	7.54	7.71	7.7	7.52	7.64	6.66	0.010298	0.913636	ACPT
3180315	7.68	7.52	7.68	7.59	7.52	7.55	7.42	7.59	7.83	7.81	7.32	6.62	0.007714	0.971818	CICE

## Sheet: Gene functions
Gene ID	Regulation Log2	Regulation absolute	Aliases & Descriptions	EntrezGene_summary
NUP98	-3.12091	0.114951	NUP196 | GLFG-repeat containing nucleoporin |ADIR2 | nucleoporin 98kD | nucleoporin 98kDa | Nup98-Nup96 | NUP96 | ADAR2 | nuclear pore complex protein Nup98-Nup96	Signal-mediated nuclear import and export proceed through the nuclear pore complex (NPC), which is comprised of approximately 50 unique proteins collectively known as nucleoporins. The 98 kDa nucleoporin is generated through a biogenesis pathway that involves synthesis and proteolytic cleavage of a 186 kDa precursor protein. This cleavage results in the 98 kDa nucleoporin as well as a 96 kDa nucl…
TCP11L2	-2.65818	0.158419	t-complex 11 (mouse) like 2 |T-complex protein 11-like protein 2 | t-complex 11 (mouse)-like 2 | MGC40368	0
ATP6V0D2	-2.51091	0.175445	ATP6D2 |V-type proton ATPase subunit d 2 | ATPase, H+ transporting, lysosomal 38kDa, V0 subunit d isoform 2 | VMA6 | ATPase, H+ transporting, lysosomal 38kDa, V0 subunit D2 | ATPase, H+ transporting, lysosomal 38kDa, V0 subunit d2 | V-ATPase subunit d 2 | vacuolar proton pump subunit d 2 | ATPase, H+ transporting, lysosomal 38kD, V0 subunit d isoform 2 | Vacuolar proton pump subunit d 2 | FLJ38708	0
NR2E1	-1.9	0.267943	XTLL | hTll | Tll | nuclear receptor subfamily 2, group E, member 1 | tailless homolog | tailes-related receptor | protein tailless homolog | TLX | Nuclear receptor TLX | Protein tailless homolog | TLL | nuclear receptor subfamily 2 group E member 1 |nuclear receptor TLX	0
ARL4A	-1.88909	0.269977	ADP-ribosylation factor-like 4 | ARL4 |ADP-ribosylation factor-like protein 4A | ADP-ribosylation factor-like 4A	ADP-ribosylation factor-like 4A is a member of the ADP-ribosylation factor family of GTP-binding proteins. ARL4A is similar to ARL4C and ARL4D and each has a nuclear localization signal and an unusually high guaninine nucleotide exchange rate. ARL4A is located in both the nuclear and extranuclear cell compartments. Multiple transcript variants encoding the same protein have been found for this ge…
FLJ40453	-1.86455	0.27461	uncharacterized LOC100288254	0
CBX3	-1.84909	0.277567	Heterochromatin protein 1 homolog gamma | heterochromatin-like protein 1 | HP1-GAMMA |HP1 gamma homolog | chromobox protein homolog 3 | chromobox homolog 3 (Drosophila HP1 gamma) | HP1 gamma | HECH | chromobox homolog 3 | modifier 2 protein | heterochromatin protein 1 homolog gamma | Modifier 2 protein | HP1Hs-gamma | chromobox homolog 3 (HP1 gamma homolog, Drosophila) | heterochromatin protein H…	At the nuclear envelope, the nuclear lamina and heterochromatin are adjacent to the inner nuclear membrane. The protein encoded by this gene binds DNA and is a component of heterochromatin. This protein also can bind lamin B receptor, an integral membrane protein found in the inner nuclear membrane. The dual binding functions of the encoded protein may explain the association of heterochromatin w…
PCBP1	-1.67545	0.313067	heterogenous nuclear ribonucleoprotein X | poly(rC) binding protein 1 | hnRNP-E1 | HNRPE1 | hnRNP-X | poly(rC)-binding protein 1 | Nucleic acid-binding protein SUB2.3 | heterogeneous nuclear ribonucleoprotein E1 | Alpha-CP1 | hnRNP E1 | nucleic acid-binding protein SUB2.3 | heterogenous nuclear ribonucleoprotein E1 | HNRPX | Heterogeneous nuclear ribonucleoprotein E1 |alpha-CP1	This intronless gene is thought to have been generated by retrotransposition of a fully processed PCBP-2 mRNA. This gene and PCBP-2 have paralogues (PCBP3 and PCBP4) which are thought to have arisen as a result of duplication events of entire genes. The protein encoded by this gene appears to be multifunctional. It along with PCBP-2 and hnRNPK corresponds to the major cellular poly(rC)-binding pr…
SFTPB	-1.50727	0.351776	SFTP3 | surfactant protein B | SFTB3 | SP-B | 6 kDa protein | surfactant, pulmonary-associated protein B | Pulmonary surfactant-associated proteolipid SPL(Phe) | SMDP1 | pulmonary surfactant-associated protein B |PSP-B | 18 kDa pulmonary-surfactant protein | pulmonary surfactant-associated proteolipid SPL(Phe)	This gene encodes the pulmonary-associated surfactant protein B (SPB), an amphipathic surfactant protein essential for lung function and homeostasis after birth. Pulmonary surfactant is a surface-active lipoprotein complex composed of 90% lipids and 10% proteins which include plasma proteins and apolipoproteins SPA, SPB, SPC and SPD. The surfactant is secreted by the alveolar cells of the lung an…
CCNT2	-1.47	0.360982	cyclin T2b | SDS-stable vimentin-bound DNA fragment HEF42VIM22 |CYCT2 | cyclin T2a | cyclin-T2 | CycT2 | cyclin T2 | subunit of positive elongation transcription factor b	The protein encoded by this gene belongs to the highly conserved cyclin family, whose members are characterized by a dramatic periodicity in protein abundance through the cell cycle. Cyclins function as regulators of CDK kinases. Different cyclins exhibit distinct expression and degradation patterns which contribute to the temporal coordination of each mitotic event. This cyclin and its kinase pa…
SERPINB11	-1.44818	0.366483	serine (or cysteine) proteinase inhibitor, clade B (ovalbumin), member 11 | serpin peptidase inhibitor, clade B (ovalbumin), member 11 (gene/pseudogene) | EPIPIN |SERPIN11 | serpin B11 | serpin peptidase inhibitor, clade B (ovalbumin), member 11	0
DAB2IP	-1.40909	0.376549	ASK-interacting protein 1 | DAB2-interacting protein | disabled homolog 2-interacting protein | nGAP-like protein | AF9Q34 | DAB2 interacting protein | DIP1/2 | DOC-2/DAB2 interactive protein | AIP1 | KIAA1743 |ASK1-interacting protein 1 | DAB2 interaction protein	DAB2IP is a Ras (MIM 190020) GTPase-activating protein (GAP) that acts as a tumor suppressor. The DAB2IP gene is inactivated by methylation in prostate and breast cancers (Yano et al., 2005 (PubMed 15386433)).(supplied by OMIM, May 2010)
CTU2	-1.37727	0.384946	cytosolic thiouridylase subunit 2 homolog (S. pombe) | C16orf84 | chromosome 16 open reading frame 84 |UPF0432 | NCS2 | cytoplasmic tRNA 2-thiolation protein 2	0
RNF121	-1.34	0.395021	RING finger protein 121 | FLJ11099 | ring finger protein 121	The protein encoded by this gene contains a RING finger, a motif present in a variety of functionally distinct proteins and known to be involved in protein-protein and protein-DNA interactions. Several alternatively spliced transcript variants have been noted for this gene, however, not all are likely to encode viable protein products. (provided by RefSeq, Sep 2008)
REXO4	-1.33727	0.395768	exonuclease XPMC2 |REX4 | hPMC2 | Xenopus prevents mitotic catastrophe 2 homolog | XPMC2 prevents mitotic catastrophe 2 homolog (Xenopus laevis) | Exonuclease XPMC2 | Prevents mitotic catastrophe 2 protein homolog | XPMC2H | RNA exonuclease 4 | PMC2 | XPMC2 | prevents mitotic catastrophe 2 protein homolog | Xenopus prevents mitotic catatrophe 2 homolog | XPMC2 prevents mitotic catastrophe 2 homol…	0
URG4	-1.33636	0.396018	HBV X protein up-regulated gene 4 protein | upregulator of cell proliferation | DKFZp666G166 |up-regulated gene 4 | FLJ20654 | URG4 | DKFZp686O0457 | HBxAg up-regulated gene 4 protein | up-regulator of cell proliferation | KIAA1507	URG4 is upregulated in the presence of hepatitis B virus (HBV)-encoded X antigen (HBxAg) and may contribute to the development of hepatocellular carcinoma by promoting hepatocellular growth and survival (Tufan et al., 2002 (PubMed 12082552)).(supplied by OMIM, Mar 2008)
TMEM187	-1.32545	0.399023	CXorf12 | transmembrane protein 187 | ITBA1 | Protein ITBA1 |chromosome X open reading frame 12 | DXS9878E	This gene consists of two exons and encodes a multi-pass membrane protein. An alternatively spliced transcript variant encoding the same protein has been found, but its biological validity is not determined. (provided by RefSeq, May 2010)
RFXAP	-1.31818	0.40104	RFX-associated protein |RFX DNA-binding complex 36 kDa subunit | regulatory factor X-associated protein | RFX DNA-binding complex 36 kDa subunit	Major histocompatibility (MHC) class II molecules are transmembrane proteins that have a central role in development and control of the immune system. The protein encoded by this gene, along with regulatory factor X-associated ankyrin-containing protein and regulatory factor-5, forms a complex that binds to the X box motif of certain MHC class II gene promoters and activates their transcription. …
RABL4	-1.29545	0.407408	Rab-like protein 4 | rab-like protein 4 | RABL4 |intraflagellar transport protein 27 homolog | intraflagellar transport 27 homolog (Chlamydomonas) | Putative GTP-binding protein RAY-like | RAB, member of RAS oncogene family-like 4 | RAYL	This gene encodes a GTP-binding protein that is a core component of the intraflagellar transport complex B. Characterization of the similar Chlamydomonas protein indicates a function in cell cycle control. Alternative splicing of this gene results in multiple transcript variants. (provided by RefSeq, Jan 2012)
SNORA14B	-1.26455	0.41623	small nucleolar RNA, H/ACA box 14B | ACA14b |ACA14b	Small nucleolar RNAs (snoRNAs) are 60-150 nt long non-coding RNAs, and include two groups: C/D box snoRNAs and H/ACA box snoRNAs. The C/D box snoRNAs are guides for the 2'-O-ribose methylation of rRNAs or snRNAs. The H/ACA box snoRNAs are guides for the isomerization of uridine residues into pseudouridine. This gene belongs to the group of the H/ACA box snoRNAs, and functions in 18S rRNA pseudour…
ARVP6125	-1.26364	0.416493	uncharacterized LOC442092	0
CENPV	-1.25364	0.41939	Proline-rich protein 6 | CENP-V | p30 | centromere protein V | P30 | nuclear protein p30 | proline-rich protein 6 |3110013H01Rik | PRR6 | proline rich 6 | Nuclear protein p30	0
CSNK2A1P	-1.19	0.438303	casein kinase 2, alpha 1 polypeptide-like | casein kinase 2, alpha 1 polypeptide pseudogene	This gene encodes a protein that is highly similar to the casein kinase II alpha protein. Casein kinase II is a serine/threonine protein kinase complex that phosphorylates numerous substrates including casein. The alpha subunit is the catalytic component of the complex. Mutations in this gene may be associated with a susceptibility to lung cancer. There are contradictory views among published rep…
FAM7A3	-1.17909	0.44163	unc-51-like kinase 4 (C. elegans) pseudogene 3 | FAM7A3 |family with sequence similarity 7, member A3 | D-X	0
FRY	-1.14455	0.452332	bA37E23.1 | protein furry homolog | WUGSC:H_2G3A.1 | chromosome 13 open reading frame 14 | CG003 |214K23.2 | 13CDNA73 | furry homolog (Drosophila) | bA207N4.2 | C13orf14	0
PCTP	-1.12909	0.457204	START domain-containing protein 2 | StARD2 | PC-TP | STARD2 | stAR-related lipid transfer protein 2 |StAR-related lipid transfer (START) domain containing 2 | phosphatidylcholine transfer protein | StAR-related lipid transfer protein 2	0
EFNA4	-1.09727	0.467399	EPLG4 | ligand of eph-related kinase 4 | LERK-4 | EPH-related receptor tyrosine kinase ligand 4 | LERK4 | ephrin-A4 | eph-related receptor tyrosine kinase ligand 4 |EFL4	This gene encodes a member of the ephrin (EPH) family. The ephrins and EPH-related receptors comprise the largest subfamily of receptor protein-tyrosine kinases and have been implicated in mediating developmental events, especially in the nervous system and in erythropoiesis. Based on their structures and sequence relationships, ephrins are divided into the ephrin-A (EFNA) class, which are anchor…
C17orf85	-1.08909	0.470057	HSA277841 | ELG | Protein ELG | chromosome 17 open reading frame 85 |uncharacterized protein C17orf85	0
SPATA3	-1.08	0.473029	Testis spermatocyte apoptosis-related protein 1 | TSARG1 | spermatogenesis associated 3 | testis and spermatogenesis cell apoptosis related gene 1 | Testis and spermatogenesis cell-related protein 1 | testis spermatocyte apoptosis-related protein 1 | testis and spermatogenesis cell-related protein 1 |spermatogenesis-associated protein 3	0
ZNF23	-1.06909	0.476619	Zfp612 | zinc finger protein 32 | zinc finger protein 359 | zinc finger protein KOX16 | Zinc finger protein 612 | ZNF359 | zinc finger protein 612 | zinc finger protein 23 (KOX 16) | Zinc finger protein 359 | zinc finger protein 23 | Zinc finger protein KOX16 | KOX16 | ZNF612 |kruppel-like zinc finger factor X31	0
LILRB5	-1.04727	0.483882	LIR-8 | leukocyte immunoglobulin-like receptor subfamily B member 5 | leukocyte immunoglobulin-like receptor 8 | Leukocyte immunoglobulin-like receptor 8 | LIR8 | CD85 antigen-like family member C | CD85c | leukocyte immunoglobulin-like receptor, subfamily B (with TM and ITIM domains), member 5 | CD85c antigen |CD85C	This gene is a member of the leukocyte immunoglobulin-like receptor (LIR) family, which is found in a gene cluster at chromosomal region 19q13.4. The encoded protein belongs to the subfamily B class of LIR receptors which contain two or four extracellular immunoglobulin domains, a transmembrane domain, and two to four cytoplasmic immunoreceptor tyrosine-based inhibitory motifs (ITIMs). Several ot…
LILRA4	-1.04182	0.485715	leukocyte immunoglobulin-like receptor, subfamily A (with TM domain), member 4 | CD85 antigen-like family member G | ILT7 | Immunoglobulin-like transcript 7 |immunoglobulin-like transcript 7 | ILT-7 | CD85g antigen | leukocyte immunoglobulin-like receptor, subfamily A (without TM domain), member 4 | CD85g | leukocyte immunoglobulin-like receptor subfamily A member 4	This gene encodes an immunoglobulin-like cell surface protein preferentially expressed in plasmacytoid dendritic cells (PDCs). This gene is highly expressed in PDCs, and is found to be rapidly down-regulated by interleukin 3 (IL3). This gene is one of the 19 highly related genes that form a leukocyte receptor gene cluster (LRC) at chromosomal region 19q13.4. (provided by RefSeq, Jul 2008)
LOXL4	-1.03545	0.487862	lysyl oxidase-like 4 pseudogene | Lysyl oxidase-related protein C | LOXC | FLJ21889 | lysyl oxidase-related protein C | lysyl oxidase related C | lysyl oxidase-like 4 | lysyl oxidase-like protein 4 | Lysyl oxidase-like protein 4 |lysyl oxidase homolog 4 |EC 1.4.3.-	This gene encodes a member of the lysyl oxidase gene family. The prototypic member of the family is essential to the biogenesis of connective tissue, encoding an extracellular copper-dependent amine oxidase that catalyses the first step in the formation of crosslinks in collagens and elastin. A highly conserved amino acid sequence at the C-terminus end appears to be sufficient for amine oxidase a…
OR1J2	-1.02	0.493116	OST044 | HTPCRX15 | olfactory receptor, family 1, subfamily J, member 3 | olfactory receptor 1J2 | olfactory receptor, family 1, subfamily J, member 2 | OR9-19 |HG152 | olfactory receptor OR9-19 | OR1J3 | olfactory receptor 1J3 | OR1J5 | Olfactory receptor 1J5 | olfactory receptor, family 1, subfamily J, member 5 | HSA5 | Olfactory receptor 1J3 | olfactory receptor 1J5 | Olfactory receptor OR9-19	Olfactory receptors interact with odorant molecules in the nose, to initiate a neuronal response that triggers the perception of a smell. The olfactory receptor proteins are members of a large family of G-protein-coupled receptors (GPCR) arising from single coding-exon genes. Olfactory receptors share a 7-transmembrane domain structure with many neurotransmitter and hormone receptors and are resp…
SLC18A1	-1.00636	0.497799	solute carrier family 18 (vesicular monoamine), member 1 | CGAT | VAT1 | VMAT1 | Vesicular amine transporter 1 |chromaffin granule amine transporter | Solute carrier family 18 member 1 | vesicular amine transporter 1 | solute carrier family 18 member 1	The vesicular monoamine transporter acts to accumulate cytosolic monoamines into vesicles, using the proton gradient maintained across the vesicular membrane. Its proper function is essential to the correct activity of the monoaminergic systems that have been implicated in several human neuropsychiatric disorders. The transporter is a site of action of important drugs, including reserpine and tet…
MERTK	-0.992727	0.502527	proto-oncogene c-Mer |MER receptor tyrosine kinase | STK kinase | c-mer | Proto-oncogene c-Mer | Receptor tyrosine kinase MerTK | c-mer proto-oncogene tyrosine kinase | tyrosine-protein kinase Mer | MER | RP38 | mer | receptor tyrosine kinase MerTK |EC 2.7.10.1	This gene is a member of the MER/AXL/TYRO3 receptor kinase family and encodes a transmembrane protein with two fibronectin type-III domains, two Ig-like C2-type (immunoglobulin-like) domains, and one tyrosine kinase domain. Mutations in this gene have been associated with disruption of the retinal pigment epithelium (RPE) phagocytosis pathway and onset of autosomal recessive retinitis pigmentosa …
LIPT1	-0.984545	0.505385	MGC12290 | Lipoate-protein ligase | Lipoate biosynthesis protein | MGC13378 | lipoyltransferase 1 | lipoyltransferase 1, mitochondrial | Lipoyl ligase |lipoate biosynthesis protein | lipoyl ligase |EC 2.3.1.-	The process of transferring lipoic acid to proteins is a two-step process. The first step is the activation of lipoic acid by lipoate-activating enzyme to form lipoyl-AMP. For the second step, the protein encoded by this gene transfers the lipoyl moiety to apoproteins. Alternative splicing results in multiple transcript variants. A related pseudogene has been identified on chromosome 13. Read-thr…
EPB41	-0.98	0.50698	EPB4.1 | E41P | erythrocyte membrane protein band 4.1 (elliptocytosis 1, RH-linked) |HE | protein 4.1 | band 4.1 | EL1 | erythrocyte surface protein band 4.1 | Band 4.1 | 4.1R | P4.1	The protein encoded by this gene, together with spectrin and actin, constitute the red cell membrane cytoskeletal network. This complex plays a critical role in erythrocyte shape and deformability. Mutations in this gene are associated with type 1 elliptocytosis (EL1). Alternatively spliced transcript variants encoding different isoforms have been described for this gene.(provided by RefSeq, Oct …
CARD6	-0.979091	0.507299	CARD-containing inhibitor of Nod1 and Cardiak-induced NF-kB activation | caspase recruitment domain family, member 6 | caspase recruitment domain protein 6 | CINCIN1 | caspase recruitment domain-containing protein 6	This gene encodes a protein that contains a caspase recruitment domain (CARD), an antiparallel six-helical bundle that mediates homotypic protein-protein interactions. The encoded protein is a microtubule-associated protein that has been shown to interact with receptor-interacting protein kinases and positively modulate signal transduction pathways converging on activation of the inducible transc…
C19orf21	-0.965455	0.512117	chromosome 19 open reading frame 21 | DKFZp686H18209 |uncharacterized protein C19orf21	0
C21orf37	-0.962727	0.513086	chromosome 21 open reading frame 37 |spliced EST N47348	0
FMO6P	-0.960909	0.513733	flavin containing monooxygenase 6 pseudogene | Dimethylaniline oxidase 6 | FMO 6 | FMO6 |flavin containing monooxygenase 6 | Flavin-containing monooxygenase 6 |EC 1.14.13.8	0
NEK3	-0.948182	0.518285	HSPK 36 | hydroxyalkyl-protein kinase | NIMA (never in mitosis gene a)-related kinase 3 | NimA-related protein kinase 3 | HSPK36 | Never in mitosis A-related kinase 3 | MGC29949 | phosphorylase B kinase kinase |glycogen synthase A kinase | serine/threonine-protein kinase Nek3 | never in mitosis A-related kinase 3 | nimA-related protein kinase 3 |EC 2.7.11.1	This gene encodes a member of the NimA (never in mitosis A) family of serine/threonine protein kinases. The encoded protein differs from other NimA family members in that it is not cell cycle regulated and is found primarily in the cytoplasm. The kinase is activated by prolactin stimulation, leading to phosphorylation of VAV2 guanine nucleotide exchange factor, paxillin, and activation of the RAC…
CPM	-0.93	0.524858	carboxypeptidase M |renal carboxypeptidase | urinary carboxypeptidase B |EC 3.4.17.12	The protein encoded by this gene is a membrane-bound arginine/lysine carboxypeptidase. Its expression is associated with monocyte to macrophage differentiation. This encoded protein contains hydrophobic regions at the amino and carboxy termini and has 6 potential asparagine-linked glycosylation sites. The active site residues of carboxypeptidases A and B are conserved in this protein. Three alter…
HIST3H2A	-0.915455	0.530177	histone cluster 3, H2a | histone 3, H2a | MGC3165 |histone H2A type 3	Histones are basic nuclear proteins that are responsible for the nucleosome structure of the chromosomal fiber in eukaryotes. Nucleosomes consist of approximately 146 bp of DNA wrapped around a histone octamer composed of pairs of each of the four core histones (H2A, H2B, H3, and H4). The chromatin fiber is further compacted through the interaction of a linker histone, H1, with the DNA between th…
SERTAD3	-0.899091	0.536225	Replication protein-binding trans-activator | replication protein-binding trans-activator | RBT1 | RPA-binding trans-activator |SERTA domain-containing protein 3 | SERTA domain containing 3	The protein encoded by this gene was identified in a yeast two-hybrid assay employing the second subunit of human replication protein A as bait. It is localized to the nucleus and its expression is significantly higher in cancer cell lines compared to normal cell lines. This protein has also been shown to be a strong transcriptional co-activator. Alternative splicing has been observed at this loc…
FLCN	-0.897273	0.536901	BHD | BHD skin lesion fibrofolliculoma protein | MGC17998 |FLCL | birt-Hogg-Dube syndrome protein | folliculin | Birt-Hogg-Dube syndrome protein | MGC23445	This gene is located within the Smith-Magenis syndrome region on chromosome 17. Mutations in this gene are associated with Birt-Hogg-Dube syndrome, which is characterized by fibrofolliculomas, renal tumors, lung cysts, and pneumothorax. Alternative splicing of this gene results in two transcript variants encoding different isoforms. (provided by RefSeq, Jul 2008)
SLC25A26	-0.879091	0.54371	solute carrier family 25 (mitochondrial carrier; phosphate carrier), member 26 | solute carrier family 25, member 26 | Mitochondrial S-adenosylmethionine transporter |S-adenosylmethionine mitochondrial carrier protein | SAMC | Solute carrier family 25 member 26 | solute carrier family 25 (S-adenosylmethionine carrier), member 26 | mitochondrial S-adenosylmethionine transporter	Mitochondrial carriers, including SLC25A26, are a family of transport proteins found mostly in the inner membranes of mitochondria. They shuttle metabolites and cofactors through the mitochondrial membrane (Agrimi et al., 2004 (PubMed 14674884)).(supplied by OMIM, Mar 2008)
TBC1D20	-0.870909	0.546802	TBC1 domain family member 20 | chromosome 20 open reading frame 140 | C20orf140 | TBC1 domain family, member 20 | dJ852M4.2	0
SPINK5L3	-0.863636	0.549566	hepatitis B virus DNA polymerase transactivated serine protease inhibitor |hepatitis B virus DNA polymerase transactivated human serine protease inhibitor | Serine protease inhibitor Kazal-type 5-like 3 | HBVDNAPTP1 | SPINK5L3 | serine protease inhibitor Kazal-type 13 | MGC149260 | serine peptidase inhibitor, Kazal type 13 (putative) | LiESP6 | Hespintor | Hepatitis B virus DNA polymerase transac…	0
HMGN2	-0.860909	0.550605	high mobility group nucleosomal binding domain 2 | nonhistone chromosomal protein HMG-17 | High mobility group nucleosome-binding domain-containing protein 2 | non-histone chromosomal protein HMG-17 | HMG17 | high-mobility group nucleosomal binding domain 2 | high-mobility group (nonhistone chromosomal) protein 17 |high mobility group nucleosome-binding domain-containing protein 2 | high mobility…	0
CPT1A	-0.855455	0.552691	Carnitine palmitoyltransferase 1A | carnitine O-palmitoyltransferase I, liver isoform | L-CPT1 | CPT1-L | CPT1 | carnitine palmitoyltransferase 1A (liver) |carnitine O-palmitoyltransferase 1, liver isoform | CPT I | CPTI-L | Carnitine O-palmitoyltransferase I, liver isoform | carnitine palmitoyltransferase I, liver |EC 2.3.1.21	The mitochondrial oxidation of long-chain fatty acids is initiated by the sequential action of carnitine palmitoyltransferase I (which is located in the outer membrane and is detergent-labile) and carnitine palmitoyltransferase II (which is located in the inner membrane and is detergent-stable), together with a carnitine-acylcarnitine translocase. CPT I is the key enzyme in the carnitine-dependen…
DSCR1L1	-0.854545	0.55304	thyroid hormone-responsive (skin fibroblasts) | Regulator of calcineurin 2 | Down syndrome candidate region 1-like 1 | myocyte-enriched calcineurin-interacting protein 2 | Down syndrome critical region gene 1-like 1 | MCIP2 | Myocyte-enriched calcineurin-interacting protein 2 | DSCR1L1 | Thyroid hormone-responsive protein ZAKI-4 | regulator of calcineurin 2 |RCN2 | CSP2 | ZAKI-4 | calcipressin-2 …	This gene encodes a member of the regulator of calcineurin (RCAN) protein family. These proteins play a role in many physiological processes by binding to the catalytic domain of calcineurin A, inhibiting calcineurin-mediated nuclear translocation of the transcription factor NFATC1. Expression of this gene in skin fibroblasts is upregulated by thyroid hormone, and the encoded protein may also pla…
WNK3	-0.845455	0.556535	serine/threonine-protein kinase WNK3 | WNK lysine deficient protein kinase 3 | KIAA1566 | PRKWNK3 | Protein kinase lysine-deficient 3 | protein kinase, lysine deficient 3 | Protein kinase with no lysine 3 |protein kinase with no lysine 3 |EC 2.7.11.1	This gene encodes a protein belonging to the 'with no lysine' family of serine-threonine protein kinases. These family members lack the catalytic lysine in subdomain II, and instead have a conserved lysine in subdomain I. This family member functions as a positive regulator of the transcellular Ca2+ transport pathway, and it plays a role in the increase of cell survival in a caspase-3-dependent p…
FAM46D	-0.839091	0.558996	family with sequence similarity 46, member D | CT1.26 | MGC26999 | protein FAM46D |cancer/testis antigen 112 | CT112	Antibodies against the protein encoded by this gene were found only in plasma from cancer patients. While it may be a target for immunotherapy, the function of this gene is unknown. (provided by RefSeq, Dec 2009)
HTRA4	-0.833636	0.561113	High-temperature requirement factor A4 | FLJ90724 | serine protease HTRA4 |high-temperature requirement factor A4 | probable serine protease HTRA4 | HtrA serine peptidase 4 |EC 3.4.21.-	This gene encodes a member of the HtrA family of proteases. The encoded protein contains a putative signal peptide, an insulin growth factor binding domain, a Kazal protease inhibitor domain, a conserved trypsin domain and a PDZ domain. Based on studies on other related family members, this enzyme may function as a secreted oligomeric chaperone protease to degrade misfolded secretory proteins. Ot…
HDAC7A	-0.83	0.562529	histone deacetylase 7A | histone deacetylase 7 | Histone deacetylase 7A | HD7a | HDAC7A | DKFZP586J0917 | HD7 |HD7A |EC 3.5.1.98	Histones play a critical role in transcriptional regulation, cell cycle progression, and developmental events. Histone acetylation/deacetylation alters chromosome structure and affects transcription factor access to DNA. The protein encoded by this gene has sequence homology to members of the histone deacetylase family. This gene is orthologous to mouse HDAC7 gene whose protein promotes repressio…
FXN	-0.828182	0.563239	Friedreich ataxia protein | FA | CyaY |frataxin, mitochondrial | Fxn | FRDA | X25 | FARR | Friedreich ataxia | frataxin |EC 1.16.3.1	This nuclear gene encodes a mitochondrial protein which belongs to FRATAXIN family. The protein functions in regulating mitochondrial iron transport and respiration. The expansion of intronic trinucleotide repeat GAA results in Friedreich ataxia. Alternative splicing results in multiple transcript variants. (provided by RefSeq, Jun 2009)
GLUL	-0.827273	0.563594	GLNS | Glutamate--ammonia ligase |PIG43 | glutamine synthase | glutamate--ammonia ligase | GS | glutamine synthetase | cell proliferation-inducing protein 59 | Glutamate decarboxylase | PIG59 | glutamate decarboxylase | glutamate-ammonia ligase | glutamate-ammonia ligase (glutamine synthase) | proliferation-inducing protein 43 |EC 6.3.1.2,EC 4.1.1.15	The protein encoded by this gene belongs to the glutamine synthetase family. It catalyzes the synthesis of glutamine from glutamate and ammonia. Glutamine is a main source of energy and is involved in cell proliferation, inhibition of apoptosis, and cell signaling. This gene is expressed during early fetal stages, and plays an important role in controlling body pH by removing ammonia from circula…
PTPRG	-0.825455	0.564304	protein tyrosine phosphatase gamma | H_RG317H01.1 | PTPG | R-PTP-GAMMA | Protein-tyrosine phosphatase gamma | RPTPG | receptor-type tyrosine-protein phosphatase gamma |HPTPG | protein tyrosine phosphatase, receptor type, G | receptor tyrosine phosphatase gamma | protein-tyrosine phosphatase gamma | protein tyrosine phosphatase, receptor type, gamma polypeptide | receptor-type protein phosphatase …	The protein encoded by this gene is a member of the protein tyrosine phosphatase (PTP) family. PTPs are known to be signaling molecules that regulate a variety of cellular processes including cell growth, differentiation, mitotic cycle, and oncogenic transformation. This PTP possesses an extracellular region, a single transmembrane region, and two tandem intracytoplasmic catalytic domains, and th…
RHOBTB1	-0.824545	0.56466	Rho-related BTB domain containing 1 | KIAA0740 |rho-related BTB domain-containing protein 1	The protein encoded by this gene belongs to the Rho family of the small GTPase superfamily. It contains a GTPase domain, a proline-rich region, a tandem of 2 BTB (broad complex, tramtrack, and bric-a-brac) domains, and a conserved C-terminal region. The protein plays a role in small GTPase-mediated signal transduction and the organization of the actin filament system. Alternate splicing results i…
FBXO9	-0.819091	0.566799	dJ341E18.2 | F-box protein 9 | FBX9 | Renal carcinoma antigen NY-REN-57 | Cross-immune reaction antigen 1 |F-box protein Fbx9 | VCIA1 | renal carcinoma antigen NY-REN-57 | NY-REN-57 | F-box only protein 9 | cross-immune reaction antigen 1	This gene encodes a member of the F-box protein family which is characterized by an approximately 40 amino acid motif, the F-box. The F-box proteins constitute one of the four subunits of the ubiquitin protein ligase complex called SCFs (SKP1-cullin-F-box), which function in phosphorylation-dependent ubiquitination. The F-box proteins are divided into 3 classes: Fbws containing WD-40 domains, Fbl…
OR1D4	-0.818182	0.567156	olfactory receptor, family 1, subfamily D, member 4 (gene/pseudogene) | olfactory receptor, family 1, subfamily D, member 4 | Olfactory receptor 17-30 | OR17-30 |olfactory receptor 1D4	Olfactory receptors interact with odorant molecules in the nose, to initiate a neuronal response that triggers the perception of a smell. The olfactory receptor proteins are members of a large family of G-protein-coupled receptors (GPCR) arising from single coding-exon genes. Olfactory receptors share a 7-transmembrane domain structure with many neurotransmitter and hormone receptors and are resp…
MAP2K3	-0.811818	0.569663	MAP kinase kinase 3 | MEK3 | stress-activated protein kinase kinase 2 | MAPKK3 | SKK2 | MAPKK 3 | Stress-activated protein kinase kinase 2 | MKK3 | mitogen-activated protein kinase kinase 3 |dual specificity mitogen-activated protein kinase kinase 3 | SAPKK2 | SAPK kinase 2 | PRKMK3 | MAPK/ERK kinase 3 | MEK 3 | SAPKK-2 |EC 2.7.12.2	The protein encoded by this gene is a dual specificity protein kinase that belongs to the MAP kinase kinase family. This kinase is activated by mitogenic and environmental stress, and participates in the MAP kinase-mediated signaling cascade. It phosphorylates and thus activates MAPK14/p38-MAPK. This kinase can be activated by insulin, and is necessary for the expression of glucose transporter. E…
FBXW8	-0.811818	0.569663	FBXW6 | FBXO29 | F-box and WD-40 domain protein 8 | FBX29 | F-box only protein 29 | F-box and WD repeat domain containing 8 | F-box and WD-40 domain-containing protein 8 |F-box/WD repeat-containing protein 8 | FBW8 | FBW6	This gene encodes a member of the F-box protein family, members of which are characterized by an approximately 40 amino acid motif, the F-box. The F-box proteins constitute one of the four subunits of ubiquitin protein ligase complex called SCFs (SKP1-cullin-F-box), which function in phosphorylation-dependent ubiquitination. The F-box proteins are divided into three classes: Fbws containing WD-40…
ACSL6	-0.810909	0.570023	LACS5 | LACS 6 | fatty-acid-Coenzyme A ligase, long-chain 6 | LACS2 | Long-chain acyl-CoA synthetase 6 | KIAA0837 | long-chain-fatty-acid--CoA ligase 6 |long fatty acyl-CoA synthetase 2 | ACS2 | FACL6 | acyl-CoA synthetase long-chain family member 6 |EC 6.2.1.3	The protein encoded by this gene catalyzes the formation of acyl-CoA from fatty acids, ATP, and CoA, using magnesium as a cofactor. The encoded protein plays a major role in fatty acid metabolism in the brain. Translocations with the ETV6 gene are causes of myelodysplastic syndrome with basophilia, acute myelogenous leukemia with eosinophilia, and acute eosinophilic leukemia. Several transcript v…
IFT52	-0.81	0.570382	protein NGD5 homolog | chromosome 20 open reading frame 9 | intraflagellar transport 52 homolog (Chlamydomonas) | C20orf9 | CGI-53 | NGD5 |intraflagellar transport protein 52 homolog | Protein NGD5 homolog | dJ1028D15.1 | NGD2	0
MEX3A	-0.798182	0.575073	ring finger and KH domain containing 4 | RNA-binding protein MEX3A |MEX-3A | RKHD4 | RING finger and KH domain-containing protein 4 | mex-3 homolog A (C. elegans) | ring finger and KH domain containing protein	0
TTC17	-0.787273	0.579438	tetratricopeptide repeat protein 17 | tetratricopeptide repeat domain 17 | FLJ10890 | TPR repeat protein 17	0
WBSCR22	-0.783636	0.580901	PP3381 | MGC2022 | Williams-Beuren candidate region putative methyltransferase | Williams Beuren syndrome chromosome region 22 | WBMT | HUSSY-3 | MGC5140 |HASJ4442 | Williams-Beuren syndrome chromosomal region 22 protein | metastasis-related methyltransferase 1 | MERM1 | MGC19709 | uncharacterized methyltransferase WBSCR22 |EC 2.1.1.-	This gene encodes a protein containing a nuclear localization signal and an S-adenosyl-L-methionine binding motif typical of methyltransferases, suggesting that the encoded protein may act on DNA methylation. This gene is deleted in Williams syndrome, a multisystem developmental disorder caused by the deletion of contiguous genes at 7q11.23. Alternatively spliced transcript variants have been fou…
UBL7	-0.781818	0.581633	BMSC-UbP | MGC14421 | ubiquitin-like protein SB132 | bone marrow stromal cell ubiquitin-like protein |TCBA1 | Bone marrow stromal cell ubiquitin-like protein | BMSCUBP | Ubiquitin-like protein SB132 | ubiquitin-like protein 7 | ubiquitin-like 7 (bone marrow stromal cell-derived)	0
BCL2L1	-0.756364	0.591987	PPP1R52 | apoptosis regulator Bcl-X | BCL2L | bcl-2-like protein 1 | BCLX | protein phosphatase 1, regulatory subunit 52 | BCLXS | BCL2-like 1 | BCLXL |BCL-XL/S | bcl-xL | Bcl2-L-1 | Bcl-X | Apoptosis regulator Bcl-X | bcl-xS	The protein encoded by this gene belongs to the BCL-2 protein family. BCL-2 family members form hetero- or homodimers and act as anti- or pro-apoptotic regulators that are involved in a wide variety of cellular activities. The proteins encoded by this gene are located at the outer mitochondrial membrane, and have been shown to regulate outer mitochondrial membrane channel (VDAC) opening. VDAC reg…
CSNK2A1	-0.754545	0.592733	CKII | CK2A1 | casein kinase 2, alpha 1 polypeptide | protein kinase CK2 | casein kinase II subunit alpha |CK2 catalytic subunit alpha | casein kinase II alpha 1 subunit | CK II alpha |EC 2.7.11.1	Casein kinase II is a serine/threonine protein kinase that phosphorylates acidic proteins such as casein. The kinase exists as a tetramer and is composed of an alpha, an alpha-prime, and two beta subunits. The alpha subunits contain the catalytic activity while the beta subunits undergo autophosphorylation. The protein encoded by this gene represents the alpha subunit. While this gene is found on…
PITPNM2	-0.742727	0.597609	membrane-associated phosphatidylinositol transfer protein 2 | KIAA1457 | Pyk2 N-terminal domain-interacting receptor 3 | NIR-3 |PYK2 N-terminal domain-interacting receptor 3 | NIR3 | phosphatidylinositol transfer protein, membrane-associated 2 | RDGBA2 | PITPnm 2 | retinal degeneration B alpha 2 | Phosphatidylinositol transfer protein, membrane-associated 2 | RDGB2	PITPNM2 belongs to a family of membrane-associated phosphatidylinositol transfer domain-containing proteins that share homology with the Drosophila retinal degeneration B (rdgB) protein (Ocaka et al., 2005 (PubMed 15627748)).(supplied by OMIM, Mar 2008)
SPATC1	-0.738182	0.599494	spermatogenesis-associated protein 15 | SPRN | spermatogenic cell-specific Cdc20-binding protein | SPERIOLIN | Spermatogenesis and centriole-associated protein 1 | SPATA15 | spermatogenesis and centriole associated 1 | Spermatogenesis-associated protein 15 | Spermatogenic cell-specific Cdc20-binding protein | MGC61633 |speriolin | spermatogenesis and centriole-associated protein 1	0
CACNB1	-0.729091	0.603284	calcium channel, L type, beta 1 polypeptide | calcium channel, voltage-dependent, beta 1 subunit | voltage-dependent L-type calcium channel subunit beta-1 | dihydropyridine-sensitive L-type, calcium channel beta-1 subunit | CCHLB1 | CAB1 |calcium channel voltage-dependent subunit beta 1 | Calcium channel voltage-dependent subunit beta 1 | CACNLB1	The protein encoded by this gene belongs to the calcium channel beta subunit family. It plays an important role in the calcium channel by modulating G protein inhibition, increasing peak calcium current, controlling the alpha-1 subunit membrane targeting and shifting the voltage dependence of activation and inactivation. Alternative splicing occurs at this locus and three transcript variants enco…
SEPN1	-0.720909	0.606715	selN |CFTD | selenoprotein N, 1 | RSMD1 | MDRS1 | selenoprotein N | rigid spine muscular dystrophy 1 | SelN | RSS | SELN	This gene encodes a selenoprotein, which contains a selenocysteine (Sec) residue at its active site. The selenocysteine is encoded by the UGA codon that normally signals translation termination. The 3' UTR of selenoprotein genes have a common stem-loop structure, the sec insertion sequence (SECIS), that is necessary for the recognition of UGA as a Sec codon rather than as a stop signal. Mutations…
CYB5R2	-0.719091	0.60748	B5R.2 | cytochrome b5 reductase 2 | cytochrome b5 reductase b5R.2 | b5R.2 | NADH-cytochrome b5 reductase 2 |EC 1.6.2.2	0
PRICKLE2	-0.718182	0.607863	EPM5 | prickle-like 2 (Drosophila) | prickle-like protein 2 | DKFZp686D143 | prickle homolog 2 (Drosophila)	This gene encodes a homolog of Drosophila prickle. The exact function of this gene is not known, however, studies in mice suggest that it may be involved in seizure prevention. Mutations in this gene are associated with progressive myoclonic epilepsy type 5. (provided by RefSeq, Dec 2011)
CTSE	-0.706364	0.612863	erythrocyte membrane aspartic proteinase | slow-moving proteinase |CATE | cathepsin E |EC 3.4.23.34	The protein encoded by this gene is a gastric aspartyl protease that functions as a disulfide-linked homodimer. This protease, which is a member of the peptidase C1 family, has a specificity similar to that of pepsin A and cathepsin D. It is an intracellular proteinase that does not appear to be involved in the digestion of dietary protein and is found in highest concentration in the surface of e…
GLT8D1	-0.706364	0.612863	glycosyltransferase 8 domain-containing protein 1 | GALA4A | AD-017 |MSTP139 | glycosyltransferase AD-017 | glycosyltransferase 8 domain containing 1 | FLJ14611 |EC 2.4.1.-	This gene encodes a member of the glycosyltransferase family. The specific function of this protein has not been determined. Three alternatively spliced variants encoding the same isoform have been described. (provided by RefSeq, Jul 2008)
HNRNPA1L2	-0.706364	0.612863	HNRNPA1L | hnRNP core protein A1-like 2 | heterogeneous nuclear ribonucleoprotein A1-like 2 | hnRNP A1-like 2 |LOC144983	0
MIR320A	-0.706364	0.612863	MIRN320 | mir-320a | hsa-mir-320 | microRNA 320 | microRNA 320a |hsa-mir-320a | MIRN320A	microRNAs (miRNAs) are short (20-24 nt) non-coding RNAs that are involved in post-transcriptional regulation of gene expression in multicellular organisms by affecting both the stability and translation of mRNAs. miRNAs are transcribed by RNA polymerase II as part of capped and polyadenylated primary transcripts (pri-miRNAs) that can be either protein-coding or non-coding. The primary transcript …
DYRK3	-0.703636	0.614023	dual-specificity tyrosine-(Y)-phosphorylation regulated kinase 5 |DYRK5 | Regulatory erythroid kinase | regulatory erythroid kinase | REDK | RED | protein kinase Dyrk3 | hYAK3-2 | dual specificity tyrosine-phosphorylation-regulated kinase 3 | dual-specificity tyrosine-(Y)-phosphorylation regulated kinase 3 |EC 2.7.12.1	This gene product belongs to the DYRK family of dual-specificity protein kinases that catalyze autophosphorylation on serine/threonine and tyrosine residues. The members of this family share structural similarity, however, differ in their substrate specificity, suggesting their involvement in different cellular functions. The encoded protein has been shown to autophosphorylate on tyrosine residue…
TMEM219	-0.702727	0.61441	transmembrane protein 219 |insulin-like growth factor binding protein-3 receptor	0
AGPS	-0.699091	0.61596	Alkyl-DHAP synthase | alkyldihydroxyacetonephosphate synthase, peroxisomal | ADAP-S |aging-associated gene 5 protein | Aging-associated gene 5 protein | alkylglycerone phosphate synthase | ADPS | Alkylglycerone-phosphate synthase | ALDHPSY | alkylglycerone-phosphate synthase | alkyl-DHAP synthase | ADHAPS | aging-associated protein 5 | ADAS |EC 2.5.1.26	This gene is a member of the FAD-binding oxidoreductase/transferase type 4 family. It encodes a protein that catalyzes the second step of ether lipid biosynthesis in which acyl-dihydroxyacetonephosphate (DHAP) is converted to alkyl-DHAP by the addition of a long chain alcohol and the removal of a long-chain acid anion. The protein is localized to the inner aspect of the peroxisomal membrane and r…
PGGT1B	-0.695455	0.617515	Geranylgeranyl transferase type I subunit beta | BGGI | geranylgeranyltransferase type I beta subunit | geranylgeranyl transferase type-1 subunit beta | GGTI | type I protein geranyl-geranyltransferase subunit beta | GGTase-I-beta | protein geranylgeranyltransferase type I, beta subunit | Type I protein geranyl-geranyltransferase subunit beta |geranylgeranyl transferase type I subunit beta |EC 2.…	Protein geranylgeranyltransferase type I (GGTase-I) transfers a geranylgeranyl group to the cysteine residue of candidate proteins containing a C-terminal CAAX motif in which 'A' is an aliphatic amino acid and 'X' is leucine (summarized by Zhang et al., 1994 (PubMed 8106351)). The enzyme is composed of a 48-kD alpha subunit (FNTA; MIM 134635) and a 43-kD beta subunit, encoded by the PGGT1B gene. …
XPOT	-0.695455	0.617515	tRNA exportin | exportin-T |exportin(tRNA) | Exportin(tRNA) | XPO3 | exportin, tRNA (nuclear export receptor for tRNAs)	This gene encodes a protein belonging to the RAN-GTPase exportin family that mediates export of tRNA from the nucleus to the cytoplasm. Translocation of tRNA to the cytoplasm occurs once exportin has bound both tRNA and GTP-bound RAN. (provided by RefSeq, Jul 2008)
C17orf71	-0.693636	0.618293	ABC2 | FLJ10587 | Protein smg-8 homolog | protein SMG8 |amplified in breast cancer gene 2 protein | C17orf71 | smg-8 homolog, nonsense mediated mRNA decay factor (C. elegans) | chromosome 17 open reading frame 71 | protein smg-8 homolog | FLJ23205 | Amplified in breast cancer gene 2 protein	0
ARF4	-0.691818	0.619073	ADP-ribosylation factor 2 | ADP-ribosylation factor 4 | ARF2 | ADP-ribosylation factor 2	This gene is a member of the human ARF gene family whose members encode small guanine nucleotide-binding proteins that stimulate the ADP-ribosyltransferase activity of cholera toxin and play a role in vesicular trafficking and as activators of phospholipase D. The gene products include 5 ARF proteins and 11 ARF-like proteins and constitute one family of the RAS superfamily. The ARF proteins are c…
ARRDC3	-0.689091	0.620245	TLIMP | KIAA1376 |arrestin domain-containing protein 3 | thioredoxin-binding protein-2-like inducible membrane | TBP-2-like inducible membrane protein | arrestin domain containing 3	0
FTSJ2	-0.685455	0.62181	FJH1 | cell division protein FtsJ |FtsJ homolog 2 | FtsJ RNA methyltransferase homolog 2 (E. coli) | MRM2 RNA methyltransferase homolog | putative ribosomal RNA methyltransferase 2 | Protein ftsJ homolog 2 | protein ftsJ homolog 2 | MRM2 | rRNA (uridine-2'-O-)-methyltransferase |EC 2.1.1.-	The protein encoded by this gene is a member of the S-adenosylmethionine-binding protein family. It is a nucleolar protein and it may be involved in the processing and modification of rRNA. This gene has been suggested to be involved in cell cycle control and DNA repair. (provided by RefSeq, Jul 2008)
GPR146	-0.682727	0.622986	PGR8 |G protein-coupled receptor PGR8 | probable G-protein coupled receptor 146 | G protein-coupled receptor 146 | G-protein coupled receptor PGR8	0
NRSN2	-0.679091	0.624559	chromosome 20 open reading frame 98 | dJ1103G7.6 | neurensin 2 | C20orf98 |neurensin-2	0
GTF3C5	-0.678182	0.624952	Transcription factor IIIC 63 kDa subunit | general transcription factor IIIC, polypeptide 5, 63kDa | TF3C-epsilon | TFIIIC63 | Transcription factor IIIC subunit epsilon | TFiiiC2-63 | transcription factor IIIC subunit epsilon | TFIIIC 63 kDa subunit | general transcription factor IIIC, polypeptide 5 (63kD) |general transcription factor 3C polypeptide 5 | TFIIICepsilon | transcription factor IIIC,…	0
ZNF35	-0.677273	0.625346	HF10 | Zinc finger protein HF.10 |zinc finger protein HF.10 | HF.10 | zinc finger protein 35 (clone HF.10) | zinc finger protein 35 | Zfp105	0
PARP6	-0.673636	0.626925	PARP-6 | pART17 | poly [ADP-ribose] polymerase 6 | PARP-6-C | poly (ADP-ribose) polymerase family, member 6 |PARP-6-B1 | ADP-ribosyltransferase diphtheria toxin-like 17 | ARTD17 |EC 2.4.2.30	0
FLJ90036	-0.671818	0.627715	zinc finger protein 718 |FLJ90036	0
ECAT8	-0.67	0.628507	ES cell-associated transcript 8 protein | FLJ13072 | ECAT8 | tudor domain-containing protein 12 | tudor domain containing 12 |ES cell associated transcript 8	0
LARP1	-0.67	0.628507	MGC19556 | KIAA0731 |la-related protein 1 | LARP | La ribonucleoprotein domain family, member 1 | La ribonucleoprotein domain family member 1	0
ATPBD4	-0.666364	0.630093	MGC14798 | ATP binding domain 4 |ATP-binding domain-containing protein 4	0
LSG1	-0.666364	0.630093	large subunit GTPase 1 homolog (S. cerevisiae) | FLJ11301 | hLsg1 |large subunit GTPase 1 homolog |EC 3.6.1.-	This gene encodes a protein related to the yeast large subunit GTPase 1. The encoded protein is necessary for cell viability and may localize in the endoplasmic reticulum, nucleus and cytoplasm.(provided by RefSeq, Feb 2009)
CDCP1	-0.660909	0.63248	membrane glycoprotein gp140 | CD318 antigen | TRASK | subtractive immunization M plus HEp3-associated 135 kDa protein | Transmembrane and associated with src kinases | Subtractive immunization M plus HEp3-associated 135 kDa protein | SIMA135 | transmembrane and associated with src kinases |CUB domain-containing protein 1 | CUB domain containing protein 1 | CD318 | Membrane glycoprotein gp140	The protein encoded by this gene is a transmembrane protein containing three extracellular CUB domains. This protein is found to be overexpressed in colon and lung cancers. Its expression level is correlated with the metastatic ability of carcinoma cells. This protein is located on the cell surface. It has been shown to be tyrosine phosphorylated in a cancer cell line. Alternatively spliced trans…
NR1D1	-0.66	0.632878	HREV |nuclear receptor Rev-ErbA-alpha | V-erbA-related protein 1 | nuclear receptor subfamily 1, group D, member 1 | nuclear receptor subfamily 1 group D member 1 | Rev-erbA-alpha | THRA1 | EAR-1 | hRev | ear-1 | Rev-ErbAalpha | rev-erbA-alpha | EAR1 | THRAL	0
SNX22	-0.659091	0.633277	sorting nexin-22 | sorting nexin 22 | FLJ13952	0
TEPP	-0.653636	0.635676	testis, prostate and placenta-expressed protein | testis/prostate/placenta-expressed protein | testis, prostate and placenta expressed	0
HIC1	-0.648182	0.638084	ZBTB29 | ZNF901 |hic-1 | hypermethylated in cancer 1 protein | Hic-1 | hypermethylated in cancer 1 | zinc finger and BTB domain-containing protein 29 | Zinc finger and BTB domain-containing protein 29	This gene functions as a growth regulatory and tumor repressor gene. Hypermethylation or deletion of the region of this gene have been associated with tumors and the contiguous-gene syndrome, Miller-Dieker syndrome. Alternative splicing of this gene results in multiple transcript variants. (provided by RefSeq, Sep 2010)
STAU1	-0.648182	0.638084	double-stranded RNA-binding protein Staufen homolog 1 | staufen (Drosophila, RNA-binding protein) | STAU | staufen, RNA binding protein, homolog 1 (Drosophila) | staufen, RNA binding protein (Drosophila)	Staufen is a member of the family of double-stranded RNA (dsRNA)-binding proteins involved in the transport and/or localization of mRNAs to different subcellular compartments and/or organelles. These proteins are characterized by the presence of multiple dsRNA-binding domains which are required to bind RNAs having double-stranded secondary structures. The human homologue of staufen encoded by STA…
PHAX	-0.648182	0.638084	RNA U small nuclear RNA export adapter protein |RNA U, small nuclear RNA export adapter (phosphorylation regulated) | phosphorylated adapter RNA export protein | RNUXA | FLJ13193 | RNA U, small nuclear RNA export adaptor (phosphorylation regulated) | phosphorylated adaptor for RNA export	0
HPS1	-0.646364	0.638889	Hermansky-Pudlak syndrome 1 | HPS |Hermansky-Pudlak syndrome 1 protein | Hermansky-Pudlak syndrome	This gene encodes a protein that may play a role in organelle biogenesis associated with melanosomes, platelet dense granules, and lysosomes. The encoded protein is a component of three different protein complexes termed biogenesis of lysosome-related organelles complex (BLOC)-3, BLOC4, and BLOC5. Mutations in this gene are associated with Hermansky-Pudlak syndrome type 1. Multiple transcript var…
GPR179	-0.643636	0.640098	GPR158-like |CSNB1E | Probable G-protein coupled receptor 158-like 1 | GPR158L1 | probable G-protein coupled receptor 158-like 1 | GPR158L | G protein-coupled receptor 179 | probable G-protein coupled receptor 179 | GPR158-like 1	This gene encodes a member of the glutamate receptor subfamily of G protein-coupled receptors. The encoded protein has an EGF-like calcium binding domain and a seven transmembrane domain in the N-terminal region of the protein. Mutations in this gene are associated with congenital stationary night blindness type 1E. (provided by RefSeq, Apr 2012)
ZNF197	-0.639091	0.642117	zinc finger protein 166 | pVHL-associated KRAB domain-containing protein | ZNF20 | Zinc finger protein with KRAB and SCAN domains 9 | ZNF166 | ZKSCAN9 | VHLaK | zinc finger protein 197 | D3S1363E | zinc finger protein with KRAB and SCAN domains 9 | zinc finger protein 20 | P18 | ZnF20 |VHL-associated KRAB-A domain-containing protein	This gene product belongs to the zinc finger protein superfamily, members of which are regulatory proteins characterized by nucleic acid-binding zinc finger domains. The encoded protein contains 20 tandemly arrayed C2H2-type zinc fingers, a Kruppel-associated box (KRAB) domain, and a SCAN box. This transcript turns over rapidly and contains 3' UTR AUUUA motifs, which are often a hallmark of rapid…
CCL21	-0.635455	0.643738	Secondary lymphoid-tissue chemokine | Efficient Chemoattractant for Lymphocytes | SCYA21 | SLC | beta-chemokine exodus-2 |C-C motif chemokine 21 | Beta-chemokine exodus-2 | CKb9 | small inducible cytokine subfamily A (Cys-Cys), member 21 | exodus-2 | small-inducible cytokine A21 | secondary lymphoid-tissue chemokine | Small-inducible cytokine A21 | chemokine (C-C motif) ligand 21 | ECL | beta che…	This gene is one of several CC cytokine genes clustered on the p-arm of chromosome 9. Cytokines are a family of secreted proteins involved in immunoregulatory and inflammatory processes. The CC cytokines are proteins characterized by two adjacent cysteines. Similar to other chemokines the protein encoded by this gene inhibits hemopoiesis and stimulates chemotaxis. This protein is chemotactic in v…
CEP164	-0.633636	0.64455	KIAA1052 |centrosomal protein of 164 kDa | NPHP15 | Cep164 | centrosomal protein 164kDa	0
MIR511-2	-0.632727	0.644956	MIRN511-1 | microRNA 511-2 |MIR511-1 | hsa-mir-511-2 | MIRN511-2 | mir-511-2	microRNAs (miRNAs) are short (20-24 nt) non-coding RNAs that are involved in post-transcriptional regulation of gene expression in multicellular organisms by affecting both the stability and translation of mRNAs. miRNAs are transcribed by RNA polymerase II as part of capped and polyadenylated primary transcripts (pri-miRNAs) that can be either protein-coding or non-coding. The primary transcript …
NAPA	-0.632727	0.644956	alpha-SNAP | N-ethylmaleimide-sensitive factor attachment protein, alpha | SNAP-alpha | SNAPA | S | N-ethylmaleimide-sensitive factor attachment protein alpha | alpha-soluble NSF attachment protein	This gene encodes a member of the soluble NSF attachment protein (SNAP) family. SNAP proteins play a critical role in the docking and fusion of vesicles to target membranes as part of the 20S NSF-SNAP-SNARE complex. The encoded protein plays a role in the completion of membrane fusion by mediating the interaction of N-ethylmaleimide-sensitive factor (NSF) with the vesicle-associated and membrane-…
LMAN2L	-0.631818	0.645363	Lectin mannose-binding 2-like | LMAN2-like protein | VIPL | DKFZp564L2423 | lectin, mannose-binding 2-like |VIP36-like protein	0
C10orf93	-0.630909	0.645769	C10orf124 | bB137A17.2 | chromosome 10 open reading frame 123 | C10orf92 | chromosome 10 open reading frame 93 |RP13-137A17.3 | FLJ25954 | bB137A17.3 | bA288G11.4 | tetratricopeptide repeat protein 40 | chromosome 10 open reading frame 92 | bA288G11.5 | C10orf93 | C10orf123 | chromosome 10 open reading frame 124 | DKFZp434A1721 | tetratricopeptide repeat domain 40 | TPR repeat-containing protein …	0
MIR1253	-0.630909	0.645769	microRNA 1253 | hsa-mir-1253 |MIRN1253 | MIRN1253 | mir-1253	microRNAs (miRNAs) are short (20-24 nt) non-coding RNAs that are involved in post-transcriptional regulation of gene expression in multicellular organisms by affecting both the stability and translation of mRNAs. miRNAs are transcribed by RNA polymerase II as part of capped and polyadenylated primary transcripts (pri-miRNAs) that can be either protein-coding or non-coding. The primary transcript …
SLC6A20	-0.63	0.646176	SIT1 | Solute carrier family 6 member 20 | solute carrier family 6 (proline IMINO transporter), member 20 | Transporter rB21A homolog |X transporter protein 3 | XTRP3 | Sodium/imino-acid transporter 1 | transporter rB21A homolog | sodium- and chloride-dependent transporter XTRP3 | Xtrp3 | XT3 | solute carrier family 6 (neurotransmitter transporter), member 20 | sodium/imino-acid transporter 1 | o…	Transport of small hydrophilic substances across cell membranes is mediated by substrate-specific transporter proteins which have been classified into several families of related genes. The protein encoded by this gene is a member of the subgroup of transporter with unidentified substrates within the Na+ and Cl- coupled transporter family. This gene is expressed in kidney, and its alternative spl…
KRTAP5-1	-0.63	0.646176	ultrahigh sulfur keratin-associated protein 5.1 | keratin-associated protein 5.1 | keratin associated protein 5-1 | KAP5.1 |keratin-associated protein 5-1 | Ultrahigh sulfur keratin-associated protein 5.1 | Keratin-associated protein 5.1 | Keratin, cuticle, ultrahigh sulphur 1-like | KRTAP5.1 | KRN1L | keratin, cuticle, ultrahigh sulphur 1-like	0
KIAA0947	-0.625455	0.648216	uncharacterized protein KIAA0947 | KIAA0947	0
KIAA1310	-0.619091	0.651081	serum inhibited-related protein | PRTD |non-specific lethal 3 homolog | SI1 | NSL3 | NSL complex protein NSL3 | KAT8 regulatory NSL complex subunit 3 | FLJ10081 | Testis development protein PRTD | Serum inhibited-related protein | KIAA1310 | Rcd1 | Non-specific lethal 3 homolog | testis development protein PRTD	0
RAB6A	-0.618182	0.651491	RAB6 | Rab GTPase | ras-related protein Rab-6A | RAB6A, member RAS oncogene family |RAB6, member RAS oncogene family | Rab-6	This gene encodes a member of the RAB family, which belongs to the small GTPase superfamily. GTPases of the RAB family bind to various effectors to regulate the targeting and fusion of transport carriers to acceptor compartments. This protein is located at the Golgi apparatus, which regulates trafficking in both a retrograde (from early endosomes and Golgi to the endoplasmic reticulum) and an ant…
EXOC7	-0.615455	0.652724	Exo70p | exocyst complex component 7 | EXOC1 | YJL085W |2-5-3p | Exocyst complex component Exo70 | KIAA1067 | EXO70 | exocyst complex component Exo70 | EX070	The protein encoded by this gene is a component of the exocyst complex. The exocyst complex plays a critical role in vesicular trafficking and the secretory pathway by targeting post-Golgi vesicles to the plasma membrane. The encoded protein is required for assembly of the exocyst complex and docking of the complex to the plasma membrane. The encoded protein may also play a role in pre-mRNA splic…
RIPPLY1	-0.615455	0.652724	ripply1 homolog (zebrafish) |protein ripply1	This gene encodes a protein similar to a zebrafish protein which acts as a transcriptional repressor in and is required for somite segmentation in zebrafish embryos (PMID: 16326386). Multiple transcript variants encoding different isoforms have been found for this gene. (provided by RefSeq, Aug 2011)
RUNX1T1	-0.614545	0.653136	AML1T1 | CDR | zinc finger MYND domain-containing protein 2 | Cyclin-D-related protein | myeloid translocation gene on 8q22 | Zinc finger MYND domain-containing protein 2 | ETO | CBFA2T1 | eight twenty one protein | runt-related transcription factor 1; translocated to, 1 (cyclin D-related) | ZMYND2 | core-binding factor, runt domain, alpha subunit 2; translocated to, 1; cyclin D-related |acute my…	This gene encodes a member of the myeloid translocation gene family which interact with DNA-bound transcription factors and recruit a range of corepressors to facilitate transcriptional repression. The t(8;21)(q22;q22) translocation is one of the most frequent karyotypic abnormalities in acute myeloid leukemia. The translocation produces a chimeric gene made up of the 5'-region of the runt-relate…
EIF2S1	-0.613636	0.653547	eukaryotic translation initiation factor 2 subunit alpha | EIF-2alpha | eukaryotic translation initiation factor 2, subunit 1 (alpha, 35kD ) | eIF-2alpha | eIF-2A | EIF2 | eukaryotic translation initiation factor 2, subunit 1 alpha, 35kDa | eIF-2-alpha | eukaryotic translation initiation factor 2 subunit 1 | EIF2A |EIF-2 | EIF-2A | Eukaryotic translation initiation factor 2 subunit alpha	The translation initiation factor EIF2 catalyzes the first regulated step of protein synthesis initiation, promoting the binding of the initiator tRNA to 40S ribosomal subunits. Binding occurs as a ternary complex of methionyl-tRNA, EIF2, and GTP. EIF2 is composed of 3 nonidentical subunits, the 36-kD EIF2-alpha subunit (EIF2S1), the 38-kD EIF2-beta subunit (EIF2S2; MIM 603908), and the 52-kD EIF…
DMRTB1	-0.611818	0.654371	doublesex- and mab-3-related transcription factor B1 | DMRT-like family B with proline-rich C-terminal, 1	0
DOHH	-0.607273	0.656436	Deoxyhypusine monooxygenase |deoxyhypusine dioxygenase | hDOHH | HEAT-like (PBS lyase) repeat containing 1 | MGC4293 | deoxyhypusine hydroxylase | deoxyhypusine monooxygenase | deoxyhypusine hydroxylase/monooxygenase | HEAT-like repeat-containing protein 1 | HLRC1 | Deoxyhypusine dioxygenase |EC 1.14.99.29	This gene encodes a metalloenzyme that catalyzes the last step in the conversion of lysine to the unique amino acid hypusine in eukaryotic initiation factor 5A. The encoded protein hydroxylates deoxyhypusine to form hypusine in the mature eukaryotic initiation factor 5A protein. Alternative splicing results in multiple transcript variants.(provided by RefSeq, Feb 2009)
SC4MOL	-0.606364	0.65685	C-4 methylsterol oxidase | SC4MOL | ERG25 | DESP4 |C-4 methyl sterol | sterol-C4-methyl oxidase-like | methylsterol monooxygenase 1 |EC 1.14.13.72	Sterol-C4-mehtyl oxidase-like protein was isolated based on its similarity to the yeast ERG25 protein. It contains a set of putative metal binding motifs with similarity to that seen in a family of membrane desaturases-hydroxylases. The protein is localized to the endoplasmic reticulum membrane and is believed to function in cholesterol biosynthesis. Alternatively spliced transcript variants enco…
CENTD2	-0.605455	0.657264	KIAA0782 | arf-GAP with Rho-GAP domain, ANK repeat and PH domain-containing protein 1 | centaurin-delta-2 | CENTD2 | Centaurin-delta-2 | centaurin, delta 2 | ArfGAP with RhoGAP domain, ankyrin repeat and PH domain 1 | cnt-d2 | Cnt-d2 |ARF-GAP, RHO-GAP, ankyrin repeat, and pleckstrin homology domains-containing protein 1	The protein encoded by this gene contains SAM, ARF-GAP, RHO-GAP, ankyrin repeat, RAS-associating, and pleckstrin homology (PH) domains. In vitro, this protein displays RHO-GAP and phosphatidylinositol (3,4,5) trisphosphate (PIP3)-dependent ARF-GAP activity. The encoded protein associates with the Golgi, and the ARF-GAP activity mediates changes in the Golgi and the formation of filopodia. It is t…
ABCG1	-0.604545	0.657679	ATP-binding cassette transporter member 1 of subfamily G | ABC8 | ATP-binding cassette, sub-family G (WHITE), member 1 | WHITE1 | ATP-binding cassette sub-family G member 1 |white protein homolog (ATP-binding cassette transporter 8) | white protein homolog (ATP-binding cassette transporter 8) | homolog of Drosophila white | ABC transporter 8 | ATP-binding cassette transporter 8 | White protein ho…	The protein encoded by this gene is a member of the superfamily of ATP-binding cassette (ABC) transporters. ABC proteins transport various molecules across extra- and intra-cellular membranes. ABC genes are divided into seven distinct subfamilies (ABC1, MDR/TAP, MRP, ALD, OABP, GCN20, White). This protein is a member of the White subfamily. It is involved in macrophage cholesterol and phospholipi…
SLC22A20	-0.602727	0.658508	organic anion transporter 6 | Organic anion transporter 6 | solute carrier family 22 member 20 | solute carrier family 22, member 20 | Oat6 | FLJ16331 | OAT6	SLC22A20 belongs to a large family of transmembrane proteins that function as uniporters, symporters, and antiporters to transport organic ions across cell membranes (Jacobsson et al., 2007 (PubMed 17714910)).(supplied by OMIM, Mar 2008)
MED9	-0.601818	0.658923	mediator of RNA polymerase II transcription, subunit 9 homolog | mediator subunit 25 | mediator of RNA polymerase II transcription, subunit 9 homolog (S. cerevisiae) | mediator complex subunit 9 | FLJ10193 | Mediator complex subunit 9 | MED25 |mediator of RNA polymerase II transcription subunit 9	The multiprotein Mediator complex is a coactivator required for activation of RNA polymerase II transcription by DNA bound transcription factors. The protein encoded by this gene is thought to be a subunit of the Mediator complex. This gene is located within the Smith-Magenis syndrome region on chromosome 17. (provided by RefSeq, Jul 2008)
ST8SIA3	-0.600909	0.659338	Alpha-2,8-sialyltransferase 8C | sialyltransferase 8C (alpha2,3Galbeta1,4GlcNAcalpha 2,8-sialyltransferase) | SIAT8C | sia-alpha-2,3-Gal-beta-1,4-GlcNAc-R:alpha 2,8-sialyltransferase | Sialytransferase St8Sia III | alpha-2,8-sialyltransferase III | SIAT8-C | ST8SiaIII | Alpha-2,8-sialyltransferase III |alpha-2,8-sialyltransferase 8C | Sialyltransferase 8C | sialytransferase St8Sia III | ST8 alpha…	ST8SIA3 belongs to a family of sialyltransferases that form sialyl-alpha-2,8-sialyl-R linkages at the nonreducing termini of glycoconjugates (Lee et al., 1998 (PubMed 9826427)).(supplied by OMIM, Mar 2008)
NPAS2	-0.6	0.659754	neuronal PAS domain protein 2 | Neuronal PAS2 | Class E basic helix-loop-helix protein 9 | class E basic helix-loop-helix protein 9 | neuronal PAS2 | member of PAS protein 4 | MOP4 | Member of PAS protein 4 | PASD4 | member of PAS superfamily 4 | Basic-helix-loop-helix-PAS protein MOP4 |basic-helix-loop-helix-PAS protein MOP4 | neuronal PAS domain-containing protein 2 | PAS domain-containing prot…	The protein encoded by this gene is a member of the basic helix-loop-helix (bHLH)-PAS family of transcription factors. A similar mouse protein may play a regulatory role in the acquisition of specific types of memory. It also may function as a part of a molecular clock operative in the mammalian forebrain. (provided by RefSeq, Jul 2008)
TTC30A	-0.598182	0.660586	tetratricopeptide repeat protein 30A | TPR repeat protein 30A | tetratricopeptide repeat domain 30A | FLJ13946	0
ST6GALNAC4	-0.596364	0.661419	ST6GALNACIV | SIAT3C | Sialyltransferase 7D | ST6GalNAc IV | SIAT3-C | SIAT7-D | Sialyltransferase 3C | ST6 (alpha-N-acetyl-neuraminyl-2,3-beta-galactosyl-1,3)-N-acetylgalactosaminide alpha-2,6-sialyltransferase 4 | sialyltransferase 7D ((alpha-N-acetylneuraminyl-2,3-beta-galactosyl-1,3)-N-acetyl galactosaminide alpha-2,6-sialyltransferase) | NeuAc-alpha-2,3-Gal-beta-1,3-GalNAc-alpha-2,6-sialyltr…	The protein encoded by this gene is a type II membrane protein that catalyzes the transfer of sialic acid from CMP-sialic acid to galactose-containing substrates. The encoded protein prefers glycoproteins rather than glycolipids as substrates and shows restricted substrate specificity, utilizing only the trisaccharide sequence Neu5Ac-alpha-2,3-Gal-beta-1,3-GalNAc. In addition, it is involved in t…
JAGN1	-0.596364	0.661419	protein jagunal homolog 1 | jagunal homolog 1 (Drosophila) | GL009 | FLJ14602	0
HOXB6	-0.594545	0.662253	HOX2B | homeo box 2B | Homeobox protein Hox-2B | homeobox B6 |HU-2 | Homeobox protein Hox-2.2 | Hox-2.2 | homeobox protein Hox-B6 | homeobox protein Hu-2 | HOX2 | homeo box B6 | Homeobox protein Hu-2 | homeobox protein Hox-2B | homeobox protein Hox-2.2	This gene is a member of the Antp homeobox family and encodes a protein with a homeobox DNA-binding domain. It is included in a cluster of homeobox B genes located on chromosome 17. The encoded protein functions as a sequence-specific transcription factor that is involved in development, including that of lung and skin, and has been localized to both the nucleus and cytoplasm. Altered expression …
KIAA1467	-0.589091	0.664762	KIAA1467 |uncharacterized protein KIAA1467	0
GCLM	-0.588182	0.665181	GCS light chain | gamma-glutamylcysteine synthetase regulatory subunit | Glutamate--cysteine ligase modifier subunit | glutamate--cysteine ligase regulatory subunit | GLCLR | glutamate-cysteine ligase, modifier subunit | gamma-ECS regulatory subunit | Gamma-glutamylcysteine synthetase regulatory subunit | glutamate--cysteine ligase modifier subunit | Gamma-ECS regulatory subunit | glutamate-cyste…	Glutamate-cysteine ligase, also known as gamma-glutamylcysteine synthetase, is the first rate limiting enzyme of glutathione synthesis. The enzyme consists of two subunits, a heavy catalytic subunit and a light regulatory subunit. Gamma glutamylcysteine synthetase deficiency has been implicated in some forms of hemolytic anemia. (provided by RefSeq, Jul 2008)
OR10A6	-0.584545	0.666859	olfactory receptor, family 10, subfamily A, member 6 | Olfactory receptor OR11-96 | olfactory receptor 10A6 | olfactory receptor OR11-96 |OR11-96	Olfactory receptors interact with odorant molecules in the nose, to initiate a neuronal response that triggers the perception of a smell. The olfactory receptor proteins are members of a large family of G-protein-coupled receptors (GPCR) arising from single coding-exon genes. Olfactory receptors share a 7-transmembrane domain structure with many neurotransmitter and hormone receptors and are resp…
PRKAB1	-0.581818	0.668121	5'-AMP-activated protein kinase subunit beta-1 | AMPK | AMPK beta -1 chain | AMPK subunit beta-1 | AMP-activated protein kinase beta subunit | AMPK beta 1 | AMPKb | protein kinase, AMP-activated, beta 1 non-catalytic subunit | HAMPKb | protein kinase, AMP-activated, noncatalytic, beta-1 |5'-AMP-activated protein kinase beta-1 subunit	The protein encoded by this gene is a regulatory subunit of the AMP-activated protein kinase (AMPK). AMPK is a heterotrimer consisting of an alpha catalytic subunit, and non-catalytic beta and gamma subunits. AMPK is an important energy-sensing enzyme that monitors cellular energy status. In response to cellular metabolic stresses, AMPK is activated, and thus phosphorylates and inactivates acetyl…
ALAS2	-0.581818	0.668121	Delta-ALA synthase 2 | XLDPP | delta-aminolevulinate synthase 2 | delta-ALA synthetase | XLEPP | ANH1 | ASB | XLSA | 5-aminolevulinic acid synthase 2 | Delta-aminolevulinate synthase 2 |5-aminolevulinate synthase, erythroid-specific, mitochondrial | aminolevulinate, delta-, synthase 2 (sideroblastic/hypochromic anemia) | ALASE | delta-ALA synthase 2 | ALAS-E | aminolevulinate, delta-, synthase 2 …	The product of this gene specifies an erythroid-specific mitochondrially located enzyme. The encoded protein catalyzes the first step in the heme biosynthetic pathway. Defects in this gene cause X-linked pyridoxine-responsive sideroblastic anemia. Alternatively spliced transcript variants encoding different isoforms have been identified. (provided by RefSeq, Jul 2008)
PNMA2	-0.579091	0.669385	paraneoplastic Ma antigen 2 | paraneoplastic neuronal antigen MM2 | KIAA0883 |MM2 | Onconeuronal antigen Ma2 | 40 kDa neuronal protein | Paraneoplastic neuronal antigen MM2 | RGAG2 | paraneoplastic antigen MA2 | paraneoplastic antigen Ma2 | onconeuronal antigen MA2 | MA2 | retrotransposon gag domain containing 2	0
PCYT2	-0.579091	0.669385	phosphorylethanolamine transferase | phosphate cytidylyltransferase 2, ethanolamine | CTP:phosphoethanolamine cytidylyltransferase | ET | Phosphorylethanolamine transferase |ethanolamine-phosphate cytidylyltransferase |EC 2.7.7.14	This gene encodes an enzyme that catalyzes the formation of CDP-ethanolamine from CTP and phosphoethanolamine in the Kennedy pathway of phospholipid synthesis. Alternative splicing results in multiple transcript variants. (provided by RefSeq, May 2010)
CCS	-0.578182	0.669807	superoxide dismutase copper chaperone | Superoxide dismutase copper chaperone | copper chaperone for superoxide dismutase	Copper chaperone for superoxide dismutase specifically delivers Cu to copper/zinc superoxide dismutase and may activate copper/zinc superoxide dismutase through direct insertion of the Cu cofactor. (provided by RefSeq, Jul 2008)
CLEC12A	-0.578182	0.669807	C-type lectin-like molecule 1 | DCAL2 | MICL |C-type lectin domain family 12 member A | C-type lectin domain family 12, member A | Dendritic cell-associated lectin 2 | myeloid inhibitory C-type lectin-like receptor | C-type lectin-like molecule-1 | DCAL-2 | C-type lectin protein CLL-1 | C-type lectin superfamily | Myeloid inhibitory C-type lectin-like receptor | CLL-1 | CLL1 | dendritic cell-asso…	This gene encodes a member of the C-type lectin/C-type lectin-like domain (CTL/CTLD) superfamily. Members of this family share a common protein fold and have diverse functions, such as cell adhesion, cell-cell signaling, glycoprotein turnover, and roles in inflammation and immune response. The protein encoded by this gene is a negative regulator of granulocyte and monocyte function. Several alter…
MLL5	-0.575455	0.671075	Lysine N-methyltransferase 2E | KMT2E |histone-lysine N-methyltransferase MLL5 | myeloid/lymphoid or mixed-lineage leukemia 5 (trithorax homolog, Drosophila) | Myeloid/lymphoid or mixed-lineage leukemia protein 5 | lysine N-methyltransferase 2E | myeloid/lymphoid or mixed-lineage leukemia protein 5 | HDCMC04P |EC 2.1.1.43	This gene is a member of the myeloid/lymphoid or mixed-lineage leukemia (MLL) family and encodes a protein with an N-terminal PHD zinc finger and a central SET domain. Overexpression of the protein inhibits cell cycle progression. Alternate transcriptional splice variants have been characterized. (provided by RefSeq, Jul 2008)
TTYH1	-0.575455	0.671075	tweety (Drosophila) homolog 1 | hTTY1 |protein tweety homolog 1 | tweety homolog 1 (Drosophila)	This gene encodes a member of the tweety family of proteins. Members of this family function as chloride anion channels. The encoded protein functions as a calcium(2+)-independent, volume-sensitive large conductance chloride(-) channel. Three transcript variants encoding distinct isoforms have been identified for this gene. (provided by RefSeq, Jan 2011)
PIK3R1	-0.571818	0.672768	phosphoinositide-3-kinase, regulatory subunit 1 (alpha) | p85-ALPHA | phosphoinositide-3-kinase regulatory subunit | phosphatidylinositol 3-kinase, regulatory subunit, polypeptide 1 (p85 alpha) | PI3-kinase subunit p85-alpha | PI3-kinase regulatory subunit alpha | PtdIns-3-kinase regulatory subunit alpha | phosphatidylinositol 3-kinase regulatory subunit alpha |phosphatidylinositol 3-kinase 85 kD…	Phosphatidylinositol 3-kinase phosphorylates the inositol ring of phosphatidylinositol at the 3-prime position. The enzyme comprises a 110 kD catalytic subunit and a regulatory subunit of either 85, 55, or 50 kD. This gene encodes the 85 kD regulatory subunit. Phosphatidylinositol 3-kinase plays an important role in the metabolic actions of insulin, and a mutation in this gene has been associated…
KLHL18	-0.569091	0.674041	kelch-like 18 (Drosophila) |kelch-like protein 18 | FLJ13703 | KIAA0795	0
CCDC51	-0.568182	0.674466	coiled-coil domain containing 51 | FLJ12436 |coiled-coil domain-containing protein 51	0
PRAMEF10	-0.567273	0.674891	RP5-845O24.7 | PRAME family member 10	0
TNRC18	-0.567273	0.674891	TNRC18A | CAGL79 | KIAA1856 | trinucleotide repeat containing 18 | trinucleotide repeat-containing gene 18 protein |long CAG trinucleotide repeat-containing gene 79 protein | Long CAG trinucleotide repeat-containing gene 79 protein	0
MAPK10	-0.566364	0.675317	JNK3A | mitogen-activated protein kinase 10 | Stress-activated protein kinase JNK3 | p493F12 | c-Jun N-terminal kinase 3 | SAPK1b | PRKM10 | stress-activated protein kinase JNK3 | stress activated protein kinase beta | stress-activated protein kinase 1b |JNK3 alpha protein kinase | MAP kinase p49 3F12 | JNK3 | MAPK 10 | MAP kinase 10 | Stress-activated protein kinase 1b | SAPK1B | p54bSAPK |EC 2.…	The protein encoded by this gene is a member of the MAP kinase family. MAP kinases act as an integration point for multiple biochemical signals, and are involved in a wide variety of cellular processes such as proliferation, differentiation, transcription regulation and development. This protein is a neuronal-specific form of c-Jun N-terminal kinases (JNKs). Through its phosphorylation and nuclea…
CCNDBP1	-0.565455	0.675742	Human homolog of Maid | HHM | DIP1 | human homolog of Maid | grap2 and cyclin-D-interacting protein |D-type cyclin-interacting protein 1 | Grap2 and cyclin-D-interacting protein | cyclin-D1-binding protein 1 | cyclin D-type binding-protein 1 | GCIP	This gene was identified by the interaction of its gene product with Grap2, a leukocyte-specific adaptor protein important for immune cell signaling. The protein encoded by this gene was shown to interact with cyclin D. Transfection of this gene in cells was reported to reduce the phosphorylation of Rb gene product by cyclin D-dependent protein kinase, and inhibit E2F1-mediated transcription acti…
SLC46A3	-0.564545	0.676168	FKSG16 | DKFZp686A1775 | FLJ42613 | solute carrier family 46, member 3 | solute carrier family 46 member 3	0
RAB2B	-0.561818	0.677448	RAS family, member RAB2B | RAB2B, member RAS oncogene family | ras-related protein Rab-2B | FLJ14824 |GTP-binding protein RAB2B	Members of the Rab protein family are nontransforming monomeric GTP-binding proteins of the Ras superfamily that contain 4 highly conserved regions involved in GTP binding and hydrolysis. Rab proteins are prenylated, membrane-bound proteins involved in vesicular fusion and trafficking; see MIM 179508.(supplied by OMIM, Apr 2006)
HNRNPK	-0.560909	0.677875	transformation upregulated nuclear protein | TUNP | hnRNP K | Transformation up-regulated nuclear protein | CSBP | heterogeneous nuclear ribonucleoprotein K |dC-stretch binding protein | HNRPK	This gene belongs to the subfamily of ubiquitously expressed heterogeneous nuclear ribonucleoproteins (hnRNPs). The hnRNPs are RNA binding proteins and they complex with heterogeneous nuclear RNA (hnRNA). These proteins are associated with pre-mRNAs in the nucleus and appear to influence pre-mRNA processing and other aspects of mRNA metabolism and transport. While all of the hnRNPs are present in…
NGFRAP1	-0.56	0.678302	p75NTR-associated cell death executor | Nerve growth factor receptor-associated protein 1 | Ovarian granulosa cell 13.0 kDa protein HGR74 | DXS6984E | brain-expressed X-linked protein 3 | BEX3 | ovarian granulosa cell protein (13kD) | ovarian granulosa cell 13.0 kDa protein HGR74 | nerve growth factor receptor-associated protein 1 | NADE | nerve growth factor receptor (TNFRSF16) associated protei…	0
TFCP2	-0.56	0.678302	SAA3 enhancer factor | LSF | transcription factor CP2 | LBP-1C | alpha-globin transcription factor CP2 | LSF1D |LBP1C | SEF | CP2 | TFCP2C | Transcription factor LSF	This gene encodes a transcription factor that binds the alpha-globin promoter and activates transcription of the alpha-globin gene. The encoded protein regulates erythroid gene expression, plays a role in the transcriptional switch of globin gene promoters, and it activates many other cellular and viral gene promoters. The gene product interacts with certain inflammatory response factors, and pol…
TTTY11	-0.559091	0.67873	testis-specific transcript, Y-linked 11 | NCRNA00134 | TTY11 | testis-specific transcript, Y-linked 11 (non-protein coding)	0
HISPPD2A	-0.557273	0.679586	diphosphoinositol pentakisphosphate kinase 1 | hsVIP1 | VIP1 | VIP1 homolog | Inositol pyrophosphate synthase 1 | IP6 kinase | Histidine acid phosphatase domain-containing protein 2A | Diphosphoinositol pentakisphosphate kinase 1 | inositol pyrophosphate synthase 1 | insP6 and PP-IP5 kinase 1 | HISPPD2A | InsP6 and PP-IP5 kinase 1 | IP6K | IPS1 | KIAA0377 | inositol hexakisphosphate and diphospho…	This gene encodes a dual functional inositol kinase. The encoded enzyme converts inositol hexakisphosphate to diphosphoinositol pentakisphosphate and diphosphoinositol pentakisphosphate to bis-diphosphoinositol tetrakisphosphate. This protein may be important for intracellular signaling pathways. Alternate splicing results in multiple transcript variants. A pseudogene of this gene is found on chr…
LBH	-0.556364	0.680014	protein LBH | hLBH | limb bud and heart development homolog (mouse)	0
ZNF14	-0.555455	0.680443	GIOT-4 | zinc finger protein 14 | gonadotropin-inducible ovary transcription repressor 4 | Zinc finger protein KOX6 |gonadotropin inducible transcription repressor-4 | zinc finger protein 14 (KOX 6) | zinc finger protein KOX6 | GIOT4 | KOX6 | Gonadotropin-inducible ovary transcription repressor 4	The protein encoded by this gene contains a zinc finger and a Kruppel-associated box (KRAB) domain. KRAB domain is known to be involved in the transcriptional repression of a number of zinc finger proteins. (provided by RefSeq, Jul 2008)
DDB1	-0.554545	0.680872	UV-damaged DNA-binding factor | DDBa | DNA damage-binding protein a | Xeroderma pigmentosum group E-complementing protein | HBV X-associated protein 1 | damage-specific DNA-binding protein 1 | XAP1 | Damage-specific DNA-binding protein 1 | XPE | DDB p127 subunit | XPE-BF | XAP-1 | xeroderma pigmentosum group E-complementing protein | XPCe | UV-damaged DNA-binding protein 1 | DNA damage-binding pr…	The protein encoded by this gene is the large subunit (p127) of the heterodimeric DNA damage-binding (DDB) complex while another protein (p48) forms the small subunit. This protein complex functions in nucleotide-excision repair and binds to DNA following UV damage. Defective activity of this complex causes the repair defect in patients with xeroderma pigmentosum complementation group E (XPE) - a…
SNX29	-0.554545	0.680872	RUN domain-containing protein 2A | sorting nexin 29 |A-388D4.1 | FLJ12363 | RUN domain containing 2A | RUNDC2A | sorting nexin-29	0
SERF1A	-0.552727	0.68173	FAM2A | Protein 4F5 |protein 4F5 | small EDRK-rich factor 1A (telomeric) | SERF1 | small EDRK-rich factor 1 | 4F5 | h4F5 | spinal muscular atrophy-related gene H4F5 | H4F5 | FAM2B | SMAM1 | SMA modifier 1	This gene is part of a 500 kb inverted duplication on chromosome 5q13. This duplicated region contains at least four genes and repetitive elements which make it prone to rearrangements and deletions. The repetitiveness and complexity of the sequence have also caused difficulty in determining the organization of this genomic region. The duplication region includes both a telomeric and a centromeri…
SPTLC1	-0.550909	0.68259	LBC1 | serine C-palmitoyltransferase | hereditary sensory neuropathy, type 1 |long chain base biosynthesis protein 1 | SPT 1 | SPTI | serine-palmitoyl-CoA transferase 1 | Long chain base biosynthesis protein 1 | LCB 1 | HSAN | SPT1 | hLCB1 | serine palmitoyltransferase, long chain base subunit 1 | serine palmitoyltransferase 1 | Serine-palmitoyl-CoA transferase 1 | HSN1 | LCB1 | HSAN1 |EC 2.3.1.50	Serine palmitoyltransferase, which consists of two different subunits, is the key enzyme in sphingolipid biosynthesis. It converts L-serine and palmitoyl-CoA to 3-oxosphinganine with pyridoxal 5'-phosphate as a cofactor. The product of this gene is the long chain base subunit 1 of serine palmitoyltransferase. Mutations in this gene were identified in patients with hereditary sensory neuropathy ty…
UBE4B	-0.549091	0.683451	Ubiquitin fusion degradation protein 2 | ubiquitination factor E4B (UFD2 homolog, yeast) | ubiquitination factor E4B (homologous to yeast UFD2) | homozygously deleted in neuroblastoma-1 | UFD2A | ubiquitination factor E4B | homozygously deleted in neuroblastoma 1 | ubiquitin conjugation factor E4 B | homologous to yeast UFD2 |UFD2A-III/UBE4B-III splice isoform | ubiquitin-fusion degradation prote…	The modification of proteins with ubiquitin is an important cellular mechanism for targeting abnormal or short-lived proteins for degradation. Ubiquitination involves at least three classes of enzymes: ubiquitin-activating enzymes, or E1s, ubiquitin-conjugating enzymes, or E2s, and ubiquitin-protein ligases, or E3s. This gene encodes an additional conjugation factor, E4, which is involved in mult…
BPGM	-0.548182	0.683881	2,3-bisphosphoglycerate mutase | DPGM | 2,3-diphosphoglycerate mutase | 2,3-bisphosphoglycerate synthase | BPG-dependent PGAM | 2,3-bisphosphoglycerate mutase, erythrocyte |bisphosphoglycerate mutase | erythrocyte 2,3-bisphosphoglycerate mutase |EC 5.4.2.4,EC 3.1.3.13,EC 5.4.2.1	2,3-diphosphoglycerate (2,3-DPG) is a small molecule found at high concentrations in red blood cells where it binds to and decreases the oxygen affinity of hemoglobin. This gene encodes a multifunctional enzyme that catalyzes 2,3-DPG synthesis via its synthetase activity, and 2,3-DPG degradation via its phosphatase activity. The enzyme also has phosphoglycerate phosphomutase activity. Deficiency …
MIR498	-0.544545	0.685607	MIRN498 | mir-498 |MIRN498 | hsa-mir-498 | microRNA 498	microRNAs (miRNAs) are short (20-24 nt) non-coding RNAs that are involved in post-transcriptional regulation of gene expression in multicellular organisms by affecting both the stability and translation of mRNAs. miRNAs are transcribed by RNA polymerase II as part of capped and polyadenylated primary transcripts (pri-miRNAs) that can be either protein-coding or non-coding. The primary transcript …
ADORA1	-0.542727	0.686472	RDC7 | adenosine A1 receptor |adenosine receptor A1	The protein encoded by this gene is an adenosine receptor that belongs to the G-protein coupled receptor 1 family. There are 3 types of adenosine receptors, each with a specific pattern of ligand binding and tissue distribution, and together they regulate a diverse set of physiologic functions. The type A1 receptors inhibit adenylyl cyclase, and play a role in the fertilization process. Animal st…
HIF3A	-0.541818	0.686905	class E basic helix-loop-helix protein 17 | HIF3-alpha | bHLHe17 | Inhibitory PAS domain protein | basic-helix-loop-helix-PAS protein MOP7 | hypoxia inducible factor 3, alpha subunit | BHLHE17 | member of PAS protein 7 | HIF-3-alpha | MOP7 |HIF-3A | Member of PAS protein 7 | Class E basic helix-loop-helix protein 17 | PAS domain-containing protein 7 | inhibitory PAS domain protein | hypoxia-induc…	The protein encoded by this gene is the alpha-3 subunit of one of several alpha/beta-subunit heterodimeric transcription factors that regulate many adaptive responses to low oxygen tension (hypoxia). The alpha-3 subunit lacks the transactivation domain found in factors containing either the alpha-1 or alpha-2 subunits. It is thought that factors containing the alpha-3 subunit are negative regulat…
CERK	-0.54	0.687771	Acylsphingosine kinase | FLJ23239 | lipid kinase LK4 | LK4 | ceramide kinase | lipid kinase 4 | DKFZp434E0211 | dA59H18.3 | dA59H18.2 |acylsphingosine kinase | FLJ21430 | KIAA1646 | Lipid kinase 4 | hCERK |EC 2.7.1.138	CERK converts ceramide to ceramide 1-phosphate (C1P), a sphingolipid metabolite. Both CERK and C1P have been implicated in various cellular processes, including proliferation, apoptosis, phagocytosis, and inflammation (Kim et al., 2006 (PubMed 16488390)).(supplied by OMIM, Mar 2008)
SSX4B	-0.54	0.687771	SSX4A | protein SSX4 | synovial sarcoma, X breakpoint 4B | OTTHUMT00000056510 | CT5.4 | Cancer/testis antigen 5.4 |cancer/testis antigen 5.4	The product of this gene belongs to the family of highly homologous synovial sarcoma X (SSX) breakpoint proteins. These proteins may function as transcriptional repressors. They are also capable of eliciting spontaneously humoral and cellular immune responses in cancer patients, and are potentially useful targets in cancer vaccine-based immunotherapy. SSX1, SSX2 and SSX4 genes have been involved …
SHOX2	-0.539091	0.688204	short stature homeobox 2 | homeobox protein Og12X | Homeobox protein Og12X | short stature homeobox protein 2 | paired-related homeobox protein SHOT | SHOT | OG12X |SHOX homologous gene on chromosome 3 | OG12 | Paired-related homeobox protein SHOT	This gene is a member of the homeobox family of genes that encode proteins containing a 60-amino acid residue motif that represents a DNA binding domain. Homeobox genes have been characterized extensively as transcriptional regulators involved in pattern formation in both invertebrate and vertebrate species. Several human genetic disorders are caused by aberrations in human homeobox genes. This l…
FAM122A	-0.537273	0.689072	MGC17347 | chromosome 9 open reading frame 42 |protein FAM122A | C9orf42 | family with sequence similarity 122A	0
BRP44	-0.536364	0.689507	mitochondrial pyruvate carrier 2 |DKFZP564B167 | BRP44 | brain protein 44	0
KCNMB2	-0.536364	0.689507	large conductance calcium-activated potassium channel beta 2 subunit | BKbeta2 | Hbeta3 | Hbeta2 | BK channel subunit beta-2 | charybdotoxin receptor subunit beta-2 | calcium-activated potassium channel subunit beta-2 | hCG1646471 | Charybdotoxin receptor subunit beta-2 | hbeta2 | calcium-activated potassium channel, subfamily M subunit beta-2 | Slo-beta-2 | large-conductance Ca2+-activated K+ ch…	MaxiK channels are large conductance, voltage and calcium-sensitive potassium channels which are fundamental to the control of smooth muscle tone and neuronal excitability. MaxiK channels can be formed by 2 subunits: the pore-forming alpha subunit and the modulatory beta subunit. The protein encoded by this gene is an auxiliary beta subunit which decreases the activation time of MaxiK alpha subun…
SDHALP1	-0.536364	0.689507	succinate dehydrogenase complex, subunit A, flavoprotein-like 1 | succinate dehydrogenase complex, subunit A, flavoprotein pseudogene 1 | SDHALP1 | SDHAL1	0
MAP2K6	-0.534545	0.690376	MAPKK 6 | Stress-activated protein kinase kinase 3 | MEK6 | SAPKK-3 | SAPKK3 | SAPK kinase 3 | MKK6 | stress-activated protein kinase kinase 3 | MEK 6 | PRKMK6 | MAPK/ERK kinase 6 | MAPKK6 | SKK3 |dual specificity mitogen-activated protein kinase kinase 6 | MAP kinase kinase 6 | protein kinase, mitogen-activated, kinase 6 (MAP kinase kinase 6) | mitogen-activated protein kinase kinase 6 |EC 2.7.1…	This gene encodes a member of the dual specificity protein kinase family, which functions as a mitogen-activated protein (MAP) kinase kinase. MAP kinases, also known as extracellular signal-regulated kinases (ERKs), act as an integration point for multiple biochemical signals. This protein phosphorylates and activates p38 MAP kinase in response to inflammatory cytokines or environmental stress. A…
TRIM36	-0.533636	0.690811	Tripartite motif-containing protein 36 | tripartite motif-containing 36 | zinc-binding protein Rbcc728 | tripartite motif protein 36 | RNF98 | tripartite motif-containing protein 36 | RING finger protein 98 | RBCC728 | Zinc-binding protein Rbcc728 |E3 ubiquitin-protein ligase TRIM36 | tripartite motif containing 36 | HAPRIN |EC 6.3.2.-	The protein encoded by this gene is a member of the tripartite motif (TRIM) family. The TRIM motif includes three zinc-binding domains, a RING, a B-box type 1 and a B-box type 2, and a coiled-coil region. Multiple alternatively spliced transcript variants that encode different protein isoforms have been described for this gene. (provided by RefSeq, Jul 2008)
F11R	-0.533636	0.690811	JAM-1 | CD321 antigen | junctional adhesion molecule 1 | junctional adhesion molecule A | JCAM | Platelet adhesion molecule 1 | CD321 | Platelet F11 receptor | Junctional adhesion molecule 1 | KAT | JAM1 | platelet adhesion molecule 1 | F11 receptor | PAM-1 | JAMA | platelet F11 receptor |JAM | JAM-A	Tight junctions represent one mode of cell-to-cell adhesion in epithelial or endothelial cell sheets, forming continuous seals around cells and serving as a physical barrier to prevent solutes and water from passing freely through the paracellular space. The protein encoded by this immunoglobulin superfamily gene member is an important regulator of tight junction assembly in epithelia. In additio…
CCL15	-0.530909	0.692118	LKN-1 | SCYA15 | MIP-5 | new CC chemokine 3 | leukotactin 1 | small-inducible cytokine A15 | SY15 | Macrophage inflammatory protein 5 | NCC-3 | NCC3 | Leukotactin-1 | SCYL3 | Lkn-1 | HCC-2 | Mrp-2b | MRP-2B | LKN1 |C-C motif chemokine 15 | chemokine (C-C motif) ligand 15 | small inducible cytokine subfamily A (Cys-Cys), member 15 | Small-inducible cytokine A15 | Chemokine CC-2 | MIP-1 delta | MIP…	This gene, chemokine (C-C motif) ligand 15, is one of several CC cytokine genes clustered on 17q11.2. The CC cytokines are secreted proteins characterized by two adjacent cysteines. The cytokine encoded by this gene is chemotactic for T cells and monocytes and induces N-acetyl-beta-D-glucosaminidase release in monocytes. It induces changes in intracellular calcium concentration in monocytes and i…
LRPAP1	-0.529091	0.692991	HBP44 | low density lipoprotein receptor-related protein-associated protein 1 | Low density lipoprotein receptor-related protein-associated protein 1 | low density lipoprotein receptor-related protein associated protein 1 | alpha-2-macroglobulin receptor-associated protein 1 | Alpha-2-MRAP | alpha-2-MRAP | low density lipoprotein-related protein-associated protein 1 (alpha-2-macroglobulin recepto…	0
INO80	-0.528182	0.693428	INO80 complex homolog 1 (S. cerevisiae) | Ino80 | INO80 complex subunit A | Putative DNA helicase INO80 complex homolog 1 | INO80 homolog (S. cerevisiae) | INOC1 | hINO80 | INO80A | putative DNA helicase INO80 complex homolog 1 | KIAA1259 | homolog of yeast INO80 |DNA helicase INO80 |EC 3.6.4.12	The protein encoded by this gene represents the catalytic ATPase subunit of the INO80 chromatin remodeling complex. This complex binds DNA and is recruited by YY1 to activate certain genes.(provided by RefSeq, Apr 2010)
SNORD116-2	-0.528182	0.693428	HBII-85-2 | HBII-85-2 | small nucleolar RNA, C/D box 116-2	0
FAM7A2	-0.525455	0.69474	FAM7A2 | D-X | unc-51-like kinase 4 (C. elegans) pseudogene 2 |family with sequence similarity 7, member A2	0
C20orf175	-0.520909	0.696933	family with sequence similarity 65, member C | dJ530I15.2 | chromosome 20 open reading frame 175 |protein FAM65C | dJ530I15.3 | C20orf175 | chromosome 20 open reading frame 176 | C20orf176	0
SLC6A20	-0.52	0.697372	SIT1 | Solute carrier family 6 member 20 | solute carrier family 6 (proline IMINO transporter), member 20 | Transporter rB21A homolog |X transporter protein 3 | XTRP3 | Sodium/imino-acid transporter 1 | transporter rB21A homolog | sodium- and chloride-dependent transporter XTRP3 | Xtrp3 | XT3 | solute carrier family 6 (neurotransmitter transporter), member 20 | sodium/imino-acid transporter 1 | o…	Transport of small hydrophilic substances across cell membranes is mediated by substrate-specific transporter proteins which have been classified into several families of related genes. The protein encoded by this gene is a member of the subgroup of transporter with unidentified substrates within the Na+ and Cl- coupled transporter family. This gene is expressed in kidney, and its alternative spl…
C1orf88	-0.515455	0.699572	protein pitchfork | chromosome 1 open reading frame 88 | PIFO | FLJ23853 |pitchfork homolog	0
MAN1A1	-0.515455	0.699572	MAN9 | mannosidase, alpha, class 1A, member 1 | man(9)-alpha-mannosidase | Mannosidase alpha class 1A member 1 |HUMM3 | alpha-1,2-mannosidase IA | Alpha-1,2-mannosidase IA | Man9-mannosidase | Processing alpha-1,2-mannosidase IA | processing alpha-1,2-mannosidase IA | mannosyl-oligosaccharide 1,2-alpha-mannosidase IA | Man(9)-alpha-mannosidase | HUMM9 |EC 3.2.1.113	This gene encodes a class I mammalian Golgi 1,2-mannosidase which is a type II transmembrane protein. This protein catalyzes the hydrolysis of three terminal mannose residues from peptide-bound Man(9)-GlcNAc(2) oligosaccharides and belongs to family 47 of glycosyl hydrolases. (provided by RefSeq, Jul 2012)
TFDP2	-0.514545	0.700013	Dp-2 | DP2 | E2F dimerization partner 2 | transcription factor Dp-2 (E2F dimerization partner 2) |transcription factor Dp-2	The gene is a member of the transcription factor DP family. The encoded protein forms heterodimers with the E2F transcription factors resulting in transcriptional activation of cell cycle regulated genes. Alternative splicing results in multiple transcript variants. (provided by RefSeq, May 2010)
CIDEA	-0.512727	0.700896	CIDE-A | Cell death-inducing DFFA-like effector A |cell death activator CIDE-A | cell death-inducing DFFA-like effector a	This gene encodes the homolog of the mouse protein Cidea that has been shown to activate apoptosis. This activation of apoptosis is inhibited by the DNA fragmentation factor DFF45 but not by caspase inhibitors. Mice that lack functional Cidea have higher metabolic rates, higher lipolysis in brown adipose tissue and higher core body temperatures when subjected to cold. These mice are also resistan…
SCXA	-0.510909	0.70178	basic helix-loop-helix transcription factor scleraxis | Class A basic helix-loop-helix protein 48 | SCX | BHLHA41 | bHLHa41 | Class A basic helix-loop-helix protein 41 | class II bHLH protein scleraxis | bHLHa48 | class A basic helix-loop-helix protein 41 | class A basic helix-loop-helix protein 48 | scleraxis homolog A (mouse) | BHLHA48	0
UBXD7	-0.510909	0.70178	UBX domain protein 7 | UBXD7 | KIAA0794 | UBX domain containing 7 |UBX domain-containing protein 7	0
NGRN	-0.509091	0.702665	spinal cord-derived protein FI58G | Mesenchymal stem cell protein DSC92 | neugrin | DSC92 | FI58G |mesenchymal stem cell protein DSC92 | Spinal cord-derived protein FI58G | Neurite outgrowth-associated protein | neugrin, neurite outgrowth associated | neurite outgrowth-associated protein | neurite outgrowth associated protein	0
ZNF452	-0.509091	0.702665	KIAA1925 | FLJ31087 | ZNF452 | ZNF305P2 | dJ1186N24.3 | zinc finger protein 305 pseudogene 2 | dJ1186N24.3 (novel zinc finger protein) | ZFP38-L | zinc finger protein 452 |SCAN domain-containing protein 3 | Protein ZNF452 | SCAN domain containing 3	0
SLC29A2	-0.508182	0.703108	Nucleoside transporter, ei-type | equilibrative nucleoside transporter 2 | ENT2 | solute carrier family 29 member 2 | Equilibrative NBMPR-insensitive nucleoside transporter | hydrophobic nucleolar protein, 36kD | Equilibrative nitrobenzylmercaptopurine riboside-insensitive nucleoside transporter | Delayed-early response protein 12 | nucleoside transporter, ei-type | solute carrier family 29 (nucl…	The uptake of nucleosides by transporters, such as SLC29A2, is essential for nucleotide synthesis by salvage pathways in cells that lack de novo biosynthetic pathways. Nucleoside transport also plays a key role in the regulation of many physiologic processes through its effect on adenosine concentration at the cell surface (Griffiths et al., 1997 (PubMed 9396714)).(supplied by OMIM, Nov 2008)
RTEL1	-0.507273	0.703551	chromosome 20 open reading frame 41 | DKFZP434C013 | RTEL | bK3184A7.3 | C20orf41 |regulator of telomere length | KIAA1088 | Novel helicase-like | NHL | regulator of telomere elongation helicase 1 |EC 3.6.4.12	In mice, inactivation of the Rtel (regulator of telomere length) gene has been shown to cause chromosome breaks, fusions, and telomere loss. In addition, Rtel is required for telomere elongation. Therefore, the mouse Rtel gene regulates chromosome stability and telomere length. This gene is the human ortholog of the mouse Rtel gene, so its protein product may play similar roles in humans. Read-th…
MET	-0.505455	0.704438	SF receptor | HGF receptor | RCCP2 | hepatocyte growth factor receptor | met proto-oncogene tyrosine kinase | HGFR | Scatter factor receptor | Proto-oncogene c-Met |c-Met | AUTS9 | tyrosine-protein kinase Met | scatter factor receptor | proto-oncogene c-Met | met proto-oncogene (hepatocyte growth factor receptor) | Tyrosine-protein kinase Met | HGF/SF receptor |EC 2.7.10.1	The proto-oncogene MET product is the hepatocyte growth factor receptor and encodes tyrosine-kinase activity. The primary single chain precursor protein is post-translationally cleaved to produce the alpha and beta subunits, which are disulfide linked to form the mature receptor. Various mutations in the MET gene are associated with papillary renal carcinoma. Two transcript variants encoding diff…
NF2	-0.502727	0.705771	Neurofibromin-2 |ACN | neurofibromin 2 (merlin) | Moesin-ezrin-radixin-like protein | neurofibromin-2 | SCH | Schwannomerlin | BANF | moesin-ezrin-radixin like | neurofibromin 2 (bilateral acoustic neuroma) | Schwannomin | schwannomin | schwannomerlin | moesin-ezrin-radizin-like protein | moesin-ezrin-radixin-like protein | merlin	This gene encodes a protein that is similar to some members of the ERM (ezrin, radixin, moesin) family of proteins that are thought to link cytoskeletal components with proteins in the cell membrane. This gene product has been shown to interact with cell-surface proteins, proteins involved in cytoskeletal dynamics and proteins involved in regulating ion transport. This gene is expressed at high l…
CDH20	-0.5	0.707107	Cdh7 | CDH7L3 |cadherin-20 | cadherin 20, type 2	This gene is a type II classical cadherin from the cadherin superfamily and one of three cadherin 7-like genes located in a cluster on chromosome 18. The encoded membrane protein is a calcium dependent cell-cell adhesion glycoprotein comprised of five extracellular cadherin repeats, a transmembrane region and a highly conserved cytoplasmic tail. Type II (atypical) cadherins are defined based on t…
KCTD6	-0.499091	0.707552	potassium channel tetramerisation domain containing 6 |BTB/POZ domain-containing protein KCTD6 | KCASH3 | MGC27385	0
ARPM2	-0.495455	0.709338	ARPM2 | ARPT2 | FLJ25424 |HARPM2 | actin-related protein hArpM2 | actin-related protein T2 | Actin-related protein M2 | actin-related protein M2 | ARP-T2 | Arp-T2	The protein encoded by this intronless gene belongs to the actin family. Studies have shown that this protein may be involved in cytoskeletal organization similar to other cytoplasmic actin-related protein (ARP) subfamily members. Antibody raised against the human protein has been used to detect the protein by immunoblotting and immunofluorescence microscopy, demonstrating its specific synthesis …
IKZF2	-0.495455	0.709338	zinc finger protein Helios |ANF1A2 | ikaros family zinc finger protein 2 | IKAROS family zinc finger 2 (Helios) | Helios | ZNFN1A2 | zinc finger protein, subfamily 1A, 2 (Helios) | HELIOS | zinc finger DNA binding protein Helios | ZNF1A2 | Ikaros family zinc finger protein 2	This gene encodes a member of the Ikaros family of zinc-finger proteins. Three members of this protein family (Ikaros, Aiolos and Helios) are hematopoietic-specific transcription factors involved in the regulation of lymphocyte development. This protein forms homo- or hetero-dimers with other Ikaros family members, and is thought to function predominantly in early hematopoietic development. Multi…
NKX3-1	-0.494545	0.709785	NK3 transcription factor related, locus 1 (Drosophila) | NKX3 | NKX3A | NKX3.1 |NK homeobox, family 3, A | NK3 transcription factor homolog A | Homeobox protein NK-3 homolog A | NK homeobox (Drosophila), family 3, A | NK3 transcription factor related, locus 1 | NK3 homeobox 1 | homeobox protein NK-3 homolog A | homeobox protein Nkx-3.1 | BAPX2	This gene encodes a homeobox-containing transcription factor. This transcription factor functions as a negative regulator of epithelial cell growth in prostate tissue. Aberrant expression of this gene is associated with prostate tumor progression. Alternate splicing results in multiple transcript variants of this gene. (provided by RefSeq, Jan 2012)
FLCN	-0.492727	0.71068	BHD | BHD skin lesion fibrofolliculoma protein |FLCL | MGC17998 | birt-Hogg-Dube syndrome protein | folliculin | Birt-Hogg-Dube syndrome protein | MGC23445	This gene is located within the Smith-Magenis syndrome region on chromosome 17. Mutations in this gene are associated with Birt-Hogg-Dube syndrome, which is characterized by fibrofolliculomas, renal tumors, lung cysts, and pneumothorax. Alternative splicing of this gene results in two transcript variants encoding different isoforms. (provided by RefSeq, Jul 2008)
TFPI	-0.492727	0.71068	Extrinsic pathway inhibitor | TFPI1 | Lipoprotein-associated coagulation inhibitor | tissue factor pathway inhibitor (lipoprotein-associated coagulation inhibitor) | EPI | TFI | tissue factor pathway inhibitor |anti-convertin | LACI | extrinsic pathway inhibitor	This gene encodes a protease inhibitor that regulates the tissue factor (TF)-dependent pathway of blood coagulation. The coagulation process initiates with the formation of a factor VIIa-TF complex, which proteolytically activates additional proteases (factors IX and X) and ultimately leads to the formation of a fibrin clot. The product of this gene inhibits the activated factor X and VIIa-TF pro…
HSFYP1	-0.491818	0.711128	NCRNA00016 | cat eye syndrome chromosome region, candidate 8 | cat eye syndrome chromosome region, candidate 8 (non-protein coding) | HSFYP1 | CECR8 | heat shock transcription factor, Y-linked 1 pseudogene 1 | HSFYL1	0
ABCC13	-0.490909	0.711577	ATP-binding cassette, sub-family C (CFTR/MRP), member 13 | PRED6 | ATP-binding cassette, sub-family C (CFTR/MRP), member 13, pseudogene | C21orf73 |ATP-binding cassette protein C13	This gene is a member of the superfamily of genes encoding ATP-binding cassette (ABC) transporters. ABC proteins transport various molecules across extra- and intra-cellular membranes. ABC genes are divided into seven distinct subfamilies (ABC1, MDR/TAP, MRP, ALD, OABP, GCN20, and White). This family member is part of the MRP subfamily, which is involved in multi-drug resistance, but the human lo…
CUX1	-0.490909	0.711577	Clox | homeobox protein cux-1 | Homeobox protein cux-1 | CUT | cut-like homeobox 1 | p200 | golgi integral membrane protein 6 | cut homolog | CDP/Cut | Cux/CDP | cut (Drosophila)-like 1 (CCAAT displacement protein) | p100 | CDP1 | CASP | CDP/Cux | CDP | CUX | p75 | GOLIM6 | Nbla10317 | cut-like 1, CCAAT displacement protein (Drosophila) | CCAAT displacement protein | CUTL1 | p110 |COY1 | putative…	The protein encoded by this gene is a member of the homeodomain family of DNA binding proteins. It may regulate gene expression, morphogenesis, and differentiation and it may also play a role in the cell cycle progession. Several alternatively spliced transcript variants encoding different isoforms have been identified.(provided by RefSeq, Feb 2011)
CAMSAP1	-0.489091	0.712474	calmodulin-regulated spectrin-associated protein 1 | DKFZp434F195 |PRO2405 | calmodulin regulated spectrin-associated protein 1 | FLJ31228 | bA100C15.1 | bA100C15.1 (novel protein)	0
SLC22A16	-0.489091	0.712474	FLIPT2 | fly-like putative transporter 2 | solute carrier family 22 (organic cation transporter), member 16 |WUGSC:RG331P03.1 | carnitine transporter 2 | solute carrier family 22 member 16 | flipt 2 | organic cation transporter OKB1 | CT2 | Organic cation/carnitine transporter 6 | organic cation/carnitine transporter 6 | fly-like putative organic ion transporter 2 | solute carrier family 22 (orga…	This gene encodes a member of the organic zwitterion transporter protein family which transports carnitine. The encoded protein has also been shown to transport anticancer drugs like bleomycin (PMID: 20037140) successful treatment has been correlated with the level of activity of this transporter in tumor cells. (provided by RefSeq, Dec 2011)
PPM1A	-0.489091	0.712474	PP2C-alpha |PP2C-ALPHA | PPPM1A | MGC9201 | protein phosphatase 1A (formerly 2C), magnesium-dependent, alpha isoform | PP2Calpha | PP2CA | Protein phosphatase 2C isoform alpha | Protein phosphatase IA | protein phosphatase 1A | protein phosphatase, Mg2+/Mn2+ dependent, 1A |EC 3.1.3.16	The protein encoded by this gene is a member of the PP2C family of Ser/Thr protein phosphatases. PP2C family members are known to be negative regulators of cell stress response pathways. This phosphatase dephosphorylates, and negatively regulates the activities of, MAP kinases and MAP kinase kinases. It has been shown to inhibit the activation of p38 and JNK kinase cascades induced by environment…
INTS7	-0.488182	0.712923	DKFZP434B168 | integrator complex subunit 7 | Int7 | INT7 | chromosome 1 open reading frame 73 | C1orf73	This gene encodes a subunit of the integrator complex. The integrator complex associates with the C-terminal domain of RNA polymerase II and mediates 3'-end processing of the small nuclear RNAs U1 and U2. Alternatively spliced transcript variants encoding multiple isoforms have been observed for this gene. (provided by RefSeq, Dec 2010)
NCDN	-0.487273	0.713372	KIAA0607 | NCDN-2 |NCDN-1 | neurochondrin	This gene encodes a leucine-rich cytoplasmic protein, which is highly similar to a mouse protein that negatively regulates Ca/calmodulin-dependent protein kinase II phosphorylation and may be essential for spatial learning processes. Several alternatively spliced transcript variants of this gene have been described. (provided by RefSeq, Jul 2008)
C18orf2	-0.486364	0.713822	C18orf2 |chromosome 18 open reading frame 2 | long intergenic non-protein coding RNA 470	0
WHSC1L1	-0.485455	0.714272	NSD3 | FLJ20353 | protein whistle | Protein whistle | Wolf-Hirschhorn syndrome candidate 1-like 1 | WHSC1-like 1 isoform 9 with methyltransferase activity to lysine | pp14328 | nuclear SET domain-containing protein 3 |histone-lysine N-methyltransferase NSD3 | WHSC1-like protein 1 | Wolf-Hirschhorn syndrome candidate 1-like protein 1 | Nuclear SET domain-containing protein 3 |EC 2.1.1.43	This gene is related to the Wolf-Hirschhorn syndrome candidate-1 gene and encodes a protein with PWWP (proline-tryptophan-tryptophan-proline) domains. The function of the protein has not been determined. Two alternatively spliced variants have been described. (provided by RefSeq, Jul 2008)
TOMM20L	-0.482727	0.715624	TOMM20-like protein 1 | translocase of outer mitochondrial membrane 20 homolog (yeast)-like | translocase of outer mitochondrial membrane 20 homolog type I | UNQ9438	0
FAM22A	-0.481818	0.716075	KIAA2020 | family with sequence similarity 22, member A |protein FAM22A	0
MAGEA6	-0.48	0.716978	cancer/testis antigen 1.6 | MAGE6 | MAGE3B |MAGE-3b | MAGE3B antigen | CT1.6 | MAGE-6 antigen | Cancer/testis antigen 1.6 | melanoma-associated antigen 6 | melanoma antigen family A, 6 | cancer/testis antigen family 1, member 6	This gene is a member of the MAGEA gene family. The members of this family encode proteins with 50 to 80% sequence identity to each other. The promoters and first exons of the MAGEA genes show considerable variability, suggesting that the existence of this gene family enables the same function to be expressed under different transcriptional controls. The MAGEA genes are clustered at chromosomal l…
METT5D1	-0.48	0.716978	probable methyltransferase-like protein 15 |methyltransferase 5 domain-containing protein 1 | probable S-adenosyl-L-methionine-dependent methyltransferase METT5D1 | methyltransferase like 15 | Methyltransferase 5 domain-containing protein 1 | putative S-adenosyl-L-methionine-dependent methyltransferase METT5D1 | FLJ33979 | methyltransferase 5 domain containing 1 | METT5D1 |EC 2.1.1.-	0
OR2T35	-0.48	0.716978	Olfactory receptor OR1-66 |olfactory receptor 2T35 | olfactory receptor OR1-66 | olfactory receptor, family 2, subfamily T, member 35	Olfactory receptors interact with odorant molecules in the nose, to initiate a neuronal response that triggers the perception of a smell. The olfactory receptor proteins are members of a large family of G-protein-coupled receptors (GPCR) arising from single coding-exon genes. Olfactory receptors share a 7-transmembrane domain structure with many neurotransmitter and hormone receptors and are resp…
TIMM17A	-0.477273	0.718334	TIMM17 | mitochondrial import inner membrane translocase subunit Tim17-A | TIM17A | preprotein translocase | MIMT17 |inner membrane preprotein translocase Tim17a | TIM17 | mitochondrial inner membrane translocase | translocase of inner mitochondrial membrane 17 homolog A (yeast) | Inner membrane preprotein translocase Tim17a	0
CMIP	-0.476364	0.718787	KIAA1694 | Tc-Mip | tc-Mip | c-Maf inducing protein | Truncated c-Maf-inducing protein | c-Mip |C-Maf-inducing protein | TCMIP | T	This gene encodes a c-Maf inducing protein that plays a role in T-cell signaling pathway. Alternatively spliced transcript variants encoding different isoforms have been described for this gene. (provided by RefSeq, Aug 2011)
SPTA1	-0.476364	0.718787	spectrin, alpha, erythrocytic 1 (elliptocytosis 2) | Erythroid alpha-spectrin | spectrin alpha chain, erythrocytic 1 |alpha-I spectrin | EL2 | spectrin alpha chain, erythrocyte | HPP | erythroid alpha-spectrin | SPTA | SPH3 | HS3	Spectrin is an actin crosslinking and molecular scaffold protein that links the plasma membrane to the actin cytoskeleton, and functions in the determination of cell shape, arrangement of transmembrane proteins, and organization of organelles. It is a tetramer made up of alpha-beta dimers linked in a head-to-head arrangement. This gene is one member of a family of alpha-spectrin genes. The encode…
UBE2V1	-0.474545	0.719694	UEV1 | ubiquitin-conjugating enzyme E2 variant 1 | CROC-1 | DNA-binding protein | UBE2V | UEV-1 | UEV1A |CIR1 | TRAF6-regulated IKK activator 1 beta Uev1A | CROC1	Ubiquitin-conjugating E2 enzyme variant proteins constitute a distinct subfamily within the E2 protein family. They have sequence similarity to other ubiquitin-conjugating enzymes but lack the conserved cysteine residue that is critical for the catalytic activity of E2s. The protein encoded by this gene is located in the nucleus and can cause transcriptional activation of the human FOS proto-onco…
PPP1R1C	-0.473636	0.720147	protein phosphatase 1 regulatory subunit 1C | Inhibitor-5 of protein phosphatase 1 | inhibitor-5 of protein phosphatase 1 | IPP5 |PP1 inhibitor protein 5 | protein phosphatase 1 regulatory subunit 1A | protein phosphatase 1, regulatory (inhibitor) subunit 1C | Inhibitor-1-like	Protein phosphatase-1 (PP1) is a major serine/threonine phosphatase that regulates a variety of cellular functions. PP1 consists of a catalytic subunit (see PPP1CA; MIM 176875) and regulatory subunits that determine the subcellular localization of PP1 or regulate its function. PPP1R1C belongs to a group of PP1 inhibitory subunits that are themselves regulated by phosphorylation (Wang et al., 2008…
RFX4	-0.472727	0.720601	testis development protein NYD-SP10 | Testis development protein NYD-SP10 |NYD-SP10 | regulatory factor X, 4 (influences HLA class II expression) | transcription factor RFX4 | winged-helix transcription factor RFX4 | Regulatory factor X 4	This gene is a member of the regulatory factor X gene family, which encodes transcription factors that contain a highly-conserved winged helix DNA binding domain. The protein encoded by this gene is structurally related to regulatory factors X1, X2, X3, and X5. It has been shown to interact with itself as well as with regulatory factors X2 and X3, but it does not interact with regulatory factor X…
ECT2L	-0.471818	0.721055	LFDH | putative guanine nucleotide exchange factor LFDH | lung specific F-box and DH domain containing protein | C6orf91 | Lung-specific F-box and DH domain-containing protein | ARHGEF32 | F-box protein 49 | FBXO49 | epithelial cell-transforming sequence 2 oncogene-like | chromosome 6 open reading frame 91 | dJ509I19.2 | epithelial cell transforming sequence 2 oncogene-like | Putative guanine nuc…	0
CCNI2	-0.471818	0.721055	cyclin I family, member 2 | FLJ16793 |cyclin-I2	0
KLF1	-0.470909	0.72151	erythroid krueppel-like transcription factor |Krueppel-like factor 1 | monoclonal antibody A3D8 | INLU | EKLF | Kruppel-like factor 1 (erythroid) | erythroid Kruppel-like factor | erythroid-specific transcription factor EKLF | Erythroid krueppel-like transcription factor | HBFQTL6	This gene encodes a hematopoietic-specific transcription factor that induces high-level expression of adult beta-globin and other erythroid genes. The zinc-finger protein binds to the DNA sequence CCACACCCT found in the beta hemoglobin promoter. Heterozygous loss-of-function mutations in this gene result in the dominant In(Lu) blood phenotype. (provided by RefSeq, Oct 2009)
RAB42	-0.470909	0.72151	RP4-669K10.6 | putative Ras-related protein Rab-42 | RAB42, member RAS homolog family | RAB42, member RAS oncogene family | MGC45806	0
TTLL3	-0.470909	0.72151	tubulin tyrosine ligase-like family, member 3 | DKFZP434B103 | HOTTL |tubulin monoglycylase TTLL3 | Tubulin--tyrosine ligase-like protein 3 | tubulin--tyrosine ligase-like protein 3 |EC 6.3.2.-	0
ASS1	-0.47	0.721965	argininosuccinate synthetase 1 | ASS | Citrulline--aspartate ligase | citrulline-aspartate ligase | argininosuccinate synthetase | CTLN1 |argininosuccinate synthase | argininosuccinate synthase 1 | citrulline--aspartate ligase |EC 6.3.4.5	The protein encoded by this gene catalyzes the penultimate step of the arginine biosynthetic pathway. There are approximately 10 to 14 copies of this gene including the pseudogenes scattered across the human genome, among which the one located on chromosome 9 appears to be the only functional gene for argininosuccinate synthetase. Mutations in the chromosome 9 copy of this gene cause citrullinemi…
HMGCLL1	-0.47	0.721965	3-hydroxymethyl-3-methylglutaryl-CoA lyase-like protein 1 |probable 3-hydroxymethyl-3-methylglutaryl-CoA lyase 2 | DKFZP434G1411 | bA418P12.1 | 3-hydroxymethyl-3-methylglutaryl-CoA lyase-like 1 | 3-hydroxymethyl-3-methylglutaryl-Coenzyme A lyase-like 1 |EC 4.1.3.4	0
ZNF483	-0.47	0.721965	ZKSCAN16 | KIAA1962 | Zinc finger protein with KRAB and SCAN domains 16 | zinc finger protein with KRAB and SCAN domains 16 |zinc finger protein HIT-10 | zinc finger protein 483	0
GRIP2	-0.469091	0.72242	GRIP-2 | KIAA1719 |glutamate receptor-interacting protein 2 | glutamate receptor interacting protein 2	0
SMCHD1	-0.469091	0.72242	structural maintenance of chromosomes flexible hinge domain containing 1 | KIAA0650 |structural maintenance of chromosomes flexible hinge domain-containing protein 1	This gene encodes a protein which contains a hinge region domain found in members of the SMC (structural maintenance of chromosomes) protein family. (provided by RefSeq, Dec 2011)
SCARNA7	-0.468182	0.722875	U90 | small Cajal body-specific RNA 7 | U90	0
EVC	-0.468182	0.722875	Ellis van Creveld syndrome | DWF-1 | ellis-van Creveld syndrome protein | EVCL |EVC1	This gene encodes a protein containing a leucine zipper and a transmembrane domain. This gene has been implicated in both Ellis-van Creveld syndrome (EvC) and Weyers acrodental dysostosis. (provided by RefSeq, Jul 2008)
PP8961	-0.467273	0.723331	#N/A	#N/A
SPG21	-0.467273	0.723331	ACP33 | maspardin | spastic paraplegia 21 (autosomal recessive, Mast syndrome) | Spastic paraplegia 21 protein | Spastic paraplegia 21 autosomal recessive Mast syndrome protein | BM-019 | spastic paraplegia 21 autosomal recessive Mast syndrome protein | spastic paraplegia 21 protein | Acid cluster protein 33 | MAST | acid cluster protein 33 |MASPARDIN | GL010	The protein encoded by this gene was identified by a two-hybrid screen using CD4 as the bait. It binds to the hydrophobic C-terminal amino acids of CD4 which are involved in repression of T cell activation. The interaction with CD4 is mediated by the noncatalytic alpha/beta hydrolase fold domain of this protein. It is thus proposed that this gene product modulates the stimulatory activity of CD4.…
MED15	-0.460909	0.726528	CTG repeat protein 7a | TPA inducible protein | Mediator complex subunit 15 | TIG1 | trinucleotide repeat containing 7 | TPA inducible gene-1 | Trinucleotide repeat-containing gene 7 protein | PCQAP | PC2 (positive cofactor 2, multiprotein complex) glutamine/Q-rich-associated protein | Arc105 | CAG7A | Positive cofactor 2 glutamine/Q-rich-associated protein | TPA-inducible gene 1 protein |PC2-glu…	The protein encoded by this gene is a subunit of the multiprotein complexes PC2 and ARC/DRIP and may function as a transcriptional coactivator in RNA polymerase II transcription. This gene contains stretches of trinucleotide repeats and is located in the chromosome 22 region which is deleted in DiGeorge syndrome. Two transcript variants encoding different isoforms have been found for this gene. (…
RFESD	-0.46	0.726986	Rieske (Fe-S) domain containing |Rieske domain-containing protein	0
SF3A1	-0.459091	0.727445	Prp21 | splicing factor 3 subunit 1 | Spliceosome-associated protein 114 | PRP21 | splicing factor 3A subunit 1 | PRPF21 | splicing factor 3a, subunit 1, 120kDa | SF3a120 | SF3A120 | SAP114 | spliceosome-associated protein 114 |pre-mRNA processing 21 | pre-mRNA splicing factor SF3a (120 kDa subunit) | splicing factor 3a, subunit 1, 120kD | SAP 114	This gene encodes subunit 1 of the splicing factor 3a protein complex. The splicing factor 3a heterotrimer includes subunits 1, 2 and 3 and is necessary for the in vitro conversion of 15S U2 snRNP into an active 17S particle that performs pre-mRNA splicing. Subunit 1 belongs to the SURP protein family; named for the SURP (also called SWAP or Suppressor-of-White-APricot) motifs that are thought to…
BOAT	-0.457273	0.728362	brother of ataxin-1 | Brother of ataxin-1 | BOAT1 |ataxin-1-like | BOAT | Brother of ATXN1 | ataxin 1-like | brother of ATXN1	0
ADAM29	-0.457273	0.728362	Cancer/testis antigen 73 | svph1 | CT73 |cancer/testis antigen 73 | ADAM metallopeptidase domain 29 | disintegrin and metalloproteinase domain-containing protein 29 | ADAM 29 | a disintegrin and metalloproteinase domain 29	This gene encodes a member of the ADAM (a disintegrin and metalloprotease domain) family. Members of this family are membrane-anchored proteins structurally related to snake venom disintegrins, and have been implicated in a variety of biological processes involving cell-cell and cell-matrix interactions, including fertilization, muscle development, and neurogenesis. The protein encoded by this ge…
TSPAN7	-0.456364	0.728821	MXS1 | transmembrane protein A15 | tetraspanin-7 | CD231 antigen | Transmembrane 4 superfamily member 2 | cell surface glycoprotein A15 | membrane component chromosome X surface marker 1 | transmembrane 4 superfamily member 2 | TM4SF2b | MRX58 | membrane component, X chromosome, surface marker 1 | tetraspanin protein | Tspan-7 |CCG-B7 | TM4SF2 | mental retardation, X-linked 58 | DXS1692E | T-cell…	The protein encoded by this gene is a member of the transmembrane 4 superfamily, also known as the tetraspanin family. Most of these members are cell-surface proteins that are characterized by the presence of four hydrophobic domains. The proteins mediate signal transduction events that play a role in the regulation of cell development, activation, growth and motility. This encoded protein is a c…
CMAS	-0.456364	0.728821	CMP-NeuNAc synthase | CSS | CMP-N-acetylneuraminic acid synthase | CMP-sialic acid synthetase | cytidine 5'-monophosphate N-acetylneuraminic acid synthetase | CMP-Neu5Ac synthetase | N-acylneuraminate cytidylyltransferase | cytidine monophosphate N-acetylneuraminic acid synthetase |CMP-N-acetylneuraminic acid synthetase | CMP-NeuNAc synthetase |EC 2.7.7.43	Sialic acids are a family of nine-carbon sugars on cell surface glycoproteins and glycolipids that play a pivotal role in determining the structure and function of many animal tissues. The pattern of cell surface sialylation is highly regulated during embryonic development and N-glycosylation is a common post-translational modification during cellular differentiation. Sialic acids play important …
SERPING1	-0.456364	0.728821	Serpin G1 | HAE2 | serpin G1 | C1-inhibiting factor | C1 Inh | HAE1 | C1-INH | C1NH | serine/cysteine proteinase inhibitor clade G member 1 | plasma protease C1 inhibitor | complement component 1 inhibitor | C1IN | C1 esterase inhibitor | C1Inh |C1INH | serine (or cysteine) proteinase inhibitor, clade G (C1 inhibitor), member 1, (angioedema, hereditary) | serpin peptidase inhibitor, clade G (C1 i…	This gene encodes a highly glycosylated plasma protein involved in the regulation of the complement cascade. Its protein inhibits activated C1r and C1s of the first complement component and thus regulates complement activation. Deficiency of this protein is associated with hereditary angioneurotic oedema (HANE). Alternative splicing results in multiple transcript variants encoding the same isofor…
OMG	-0.456364	0.728821	oligodendrocyte myelin glycoprotein | OMGP |oligodendrocyte-myelin glycoprotein	0
OR5AS1	-0.452727	0.73066	olfactory receptor OR11-168 |OR11-168 | olfactory receptor, family 5, subfamily AS, member 1 | olfactory receptor 5AS1 | Olfactory receptor OR11-168	Olfactory receptors interact with odorant molecules in the nose, to initiate a neuronal response that triggers the perception of a smell. The olfactory receptor proteins are members of a large family of G-protein-coupled receptors (GPCR) arising from single coding-exon genes. Olfactory receptors share a 7-transmembrane domain structure with many neurotransmitter and hormone receptors and are resp…
PLA2G4D	-0.451818	0.731121	phospholipase A2, group IVD (cytosolic) | Phospholipase A2 group IVD | phospholipase A2 group IVD |cytosolic phospholipase A2 delta | phospholipase A2 delta, cytosolic | cPLA2-delta | cPLA2delta |EC 3.1.1.4	The phospholipase A2 enzyme family, including PLA2G4D, catalyze the hydrolysis of glycerophospholipids at the sn-2 position and then liberate free fatty acids and lysophospholipids (Chiba et al., 2004 (PubMed 14709560)).(supplied by OMIM, Jun 2009)
C22orf15	-0.451818	0.731121	protein N27C7-3 | FLJ36561 | chromosome 22 open reading frame 15 | N27C7-3 | Protein N27C7-3 | uncharacterized protein C22orf15	0
GYPE	-0.449091	0.732504	MiIX | glycophorin E (MNS blood group) | MNS | glycophorin-E | GPE | glycophorin E	The protein encoded by this gene is a sialoglycoprotein and a type I membrane protein. It is a member of a gene family with GPA and GPB genes. This encoded protein might carry the M blood group antigen. GYPA, GYPB, and GYPE are organized in tandem on chromosome 4. This gene might have derived from an ancestral gene common to the GPB gene by gene duplication. Two alternatively spliced transcript v…
SELS	-0.449091	0.732504	MGC2553 | SBBI8 | VCP-interacting membrane protein | SELS | AD-015 |selenoprotein S | VCP-interacting membrane protein | ADO15 | SEPS1 | SelS	This gene encodes a selenoprotein, which contains a selenocysteine (Sec) residue at its active site. The selenocysteine is encoded by the UGA codon that normally signals translation termination. The 3' UTR of selenoprotein genes have a common stem-loop structure, the sec insertion sequence (SECIS), that is necessary for the recognition of UGA as a Sec codon rather than as a stop signal. Studies s…
TBCEL	-0.449091	0.732504	tubulin folding cofactor E-like | leucine-rich repeat-containing protein 35 | El | tubulin-specific chaperone e-like |E-like | Leucine-rich repeat-containing protein 35 | leucine rich repeat containing 35 | tubulin-specific chaperone cofactor E-like protein | catastrophin | EL | LRRC35 | MGC10233	0
C14orf174	-0.446364	0.73389	chromosome 14 open reading frame 174 | FLJ35963 |SAM domain-containing protein C14orf174 | family with sequence similarity 15, member A | SAM domain-containing protein 15 | sterile alpha motif domain-containing protein 15 | FAM15A | sterile alpha motif domain containing 15 | C14orf174	0
TMEM38B	-0.444545	0.734816	TRICB | C9orf87 |trimeric intracellular cation channel type B | bA219P18.1 | transmembrane protein 38B | chromosome 9 open reading frame 87 | Transmembrane protein 38B | D4Ertd89e | TRIC-B | FLJ10493	0
CORO2A	-0.443636	0.735279	coronin, actin binding protein, 2A | coronin, actin-binding protein, 2A | WD repeat-containing protein 2 | coronin 2A | WDR2 | IR10 | coronin-2A | WD-repeat protein 2 | WD protein IR10 | coronin-like protein B |CLIPINB	This gene encodes a member of the WD repeat protein family. WD repeats are minimally conserved regions of approximately 40 amino acids typically bracketed by gly-his and trp-asp (GH-WD), which may facilitate formation of heterotrimeric or multiprotein complexes. Members of this family are involved in a variety of cellular processes, including cell cycle progression, signal transduction, apoptosis…
ARSD	-0.442727	0.735742	ASD | arylsulfatase D | ASD |EC 3.1.6.-	The protein encoded by this gene is a member of the sulfatase family. Sulfatases are essential for the correct composition of bone and cartilage matrix. The encoded protein is postranslationally glycosylated and localized to the lysosome. This gene is located within a cluster of similar arylsulfatase genes on chromosome X. A related pseudogene has been identified in the pseudoautosomal region of …
DHX40	-0.440909	0.73667	DEAH (Asp-Glu-Ala-His) box polypeptide 40 | PAD | ARG147 | DDX40 | FLJ22060 | DEAD/H (Asp-Glu-Ala-Asp/His) box polypeptide 40 (RNA helicase) | DEAH box protein 40 | Protein PAD |probable ATP-dependent RNA helicase DHX40 |EC 3.6.4.13	This gene encodes a member of the DExH/D box family of ATP-dependent RNA helicases that have an essential role in RNA metabolism. Alternate splicing results in multiple transcript variants. A pseudogene of this gene is found on chromosome 17.(provided by RefSeq, Oct 2009)
PACRG	-0.440909	0.73667	GLUP | Glup | HAK005771 | parkin co-regulated gene protein |RP3-495O10.2 | FLJ32724 | molecular chaperone/chaperonin-binding protein | PARK2CRG | PARK2 co-regulated | PARK2 coregulated gene protein | parkin coregulated gene protein | Molecular chaperone/chaperonin-binding protein	This gene encodes a protein that is conserved across metazoans. In vertebrates, this gene is linked in a head-to-head arrangement with the adjacent parkin gene, which is associated with autosomal recessive juvenile Parkinson's disease. These genes are co-regulated in various tissues and they share a bi-directional promoter. Both genes are associated with susceptibility to leprosy. The parkin co-r…
SLC6A9	-0.439091	0.737599	solute carrier family 6 member 9 | Solute carrier family 6 member 9 |glyT-1 | solute carrier family 6 (neurotransmitter transporter, glycine), member 9 | GLYT1 | GlyT-1 | GlyT1 | sodium- and chloride-dependent glycine transporter 1	0
C22orf33	-0.438182	0.738064	MGC35206 | protein EAN57 | testis expressed 33 | EAN57 | chromosome 22 open reading frame 33 | C22orf33 | testis-expressed sequence 33 protein |cE81G9.2	0
RNF128	-0.438182	0.738064	E3 ubiquitin-protein ligase RNF128 | ring finger protein 128, E3 ubiquitin protein ligase | FLJ23516 | gene related to anergy in lymphocytes protein | GRAIL | Gene related to anergy in lymphocytes protein | ring finger protein 128 | RING finger protein 128 |EC 6.3.2.-	The protein encoded by this gene is a type I transmembrane protein that localizes to the endocytic pathway. This protein contains a RING zinc-finger motif and has been shown to possess E3 ubiquitin ligase activity. Expression of this gene in retrovirally transduced T cell hybridoma significantly inhibits activation-induced IL2 and IL4 cytokine production. Induced expression of this gene was obser…
HIATL1	-0.437273	0.738529	hippocampus abundant transcript-like protein 1 | hippocampus abundant transcript-like 1 | FLJ14753	0
LRBA	-0.437273	0.738529	CDC4-like protein | LBA | Beige-like protein | BGL | LPS-responsive vesicle trafficking, beach and anchor containing | LAB300 | vesicle trafficking, beach and anchor containing | CDC4L |CVID8 | lipopolysaccharide-responsive and beige-like anchor protein	The protein encoded by this gene is a member of the WDL-BEACH-WD (WBW) gene family. Its expression is induced in B cells and macrophages by bacterial lipopolysaccharides (LPS). The encoded protein associates with protein kinase A and may be involved in leading intracellular vesicles to activated receptor complexes, which aids in the secretion and/or membrane deposition of immune effector molecule…
PTGER3	-0.434545	0.739927	PGE2-R | EP3 | prostanoid EP3 receptor | prostaglandin receptor (PGE-2) | prostaglandin E receptor 3 (subtype EP3) | EP3-IV |EP3-I | EP3-II | EP3-III | EP3e | PGE receptor EP3 subtype | prostaglandin E2 receptor EP3 subtype | PGE receptor, EP3 subtype | PGE2 receptor EP3 subtype | prostaglandin E receotor EP3 subtype 3 isoform | Prostanoid EP3 receptor	The protein encoded by this gene is a member of the G-protein coupled receptor family. This protein is one of four receptors identified for prostaglandin E2 (PGE2). This receptor may have many biological functions, which involve digestion, nervous system, kidney reabsorption, and uterine contraction activities. Studies of the mouse counterpart suggest that this receptor may also mediate adrenocor…
OSCP1	-0.433636	0.740393	oxidored nitro domain containing protein | protein OSCP1 | C1orf102 | Oxidored-nitro domain-containing protein 1 | oxidored-nitro domain-containing protein 1 | Organic solute transport protein 1 | chromosome 1 open reading frame 102 |organic solute carrier protein 1 | organic solute transport protein 1 | hOSCP1 | NOR1 | organic solute carrier partner 1	0
FZD7	-0.433636	0.740393	FzE3 | frizzled 7, seven transmembrane spanning receptor |Frizzled, drosophila, homolog of, 7 | Fz-7 | frizzled (Drosophila) homolog 7 | hFz7 | frizzled homolog 7 | frizzled homolog 7 (Drosophila) | frizzled-7 | frizzled family receptor 7 | fz-7	Members of the 'frizzled' gene family encode 7-transmembrane domain proteins that are receptors for Wnt signaling proteins. The FZD7 protein contains an N-terminal signal sequence, 10 cysteine residues typical of the cysteine-rich extracellular domain of Fz family members, 7 putative transmembrane domains, and an intracellular C-terminal tail with a PDZ domain-binding motif. FZD7 gene expression …
TTC32	-0.433636	0.740393	tetratricopeptide repeat domain 32 |tetratricopeptide repeat protein 32 | TPR repeat protein 32	0
FLJ40125	-0.431818	0.741327	FLJ40125 |probable protein phosphatase 1N | protein phosphatase, Mg2+/Mn2+ dependent, 1N (putative) |EC 3.1.3.16	0
CLRN1	-0.430909	0.741794	clarin 1 | Usher syndrome type-3 protein | USH3 | USH3A | clarin-1 | Usher syndrome 3A |RP61	This gene encodes a protein that contains a cytosolic N-terminus, multiple helical transmembrane domains, and an endoplasmic reticulum membrane retention signal, TKGH, in the C-terminus. The encoded protein may be important in development and homeostasis of the inner ear and retina. Mutations within this gene have been associated with Usher syndrome type IIIa. Multiple transcript variants encodin…
C3orf43	-0.43	0.742262	FLJ41923 | DKFZp313B0440 | chromosome 3 open reading frame 43 |uncharacterized protein C3orf43	0
C6orf138	-0.429091	0.74273	C6orf138 | patched domain-containing protein C6orf138 | patched domain containing 4 | dJ402H5.2 |patched domain-containing protein 4 | chromosome 6 open reading frame 138 | FLJ41841	0
SOHLH2	-0.425455	0.744604	spermatogenesis and oogenesis specific basic helix-loop-helix 2 | bHLHe81 | TEB1 | FLJ20449 |spermatogenesis- and oogenesis-specific basic helix-loop-helix-containing protein 2	0
GTF2I	-0.422727	0.746013	TFII-I | WBS | Williams-Beuren syndrome chromosome region 6 | BAP135 | SPIN |BTK-associated protein, 135kD | BAP-135 | SRF-Phox1-interacting protein | WBSCR6 | BTK-associated protein 135 | BTKAP1 | general transcription factor II, i | Williams-Beuren syndrome chromosomal region 6 protein | DIWS | IB291 | williams-Beuren syndrome chromosomal region 6 protein | general transcription factor IIi | Br…	This gene encodes a multifunctional phosphoprotein with roles in transcription and signal transduction. It is deleted in Williams-Beuren syndrome, a multisystem developmental disorder caused by the deletion of contiguous genes at chromosome 7q11.23. Alternative splicing results in multiple transcript variants. Related pseudogenes have been identified on chromosomes 7, 13 and 21. (provided by RefS…
MACF1	-0.421818	0.746483	Trabeculin-alpha | KIAA1251 | Actin cross-linking family protein 7 | ACF7 | FLJ45612 | macrophin 1 | OFC4 | microtubule-actin crosslinking factor 1 | ABP620 | actin cross-linking family protein 7 |620 kDa actin binding protein | MACF | microtubule-actin cross-linking factor 1 | 620 kDa actin-binding protein | KIAA0465 | FLJ46776 | Macrophin-1 | trabeculin-alpha	The protein encoded by this gene belongs to the plakin family of cytoskeletal linker proteins. This protein family forms bridges between different cytoskeletal elements through specialized modular domains. The encoded protein is one of the largest size proteins identified in human cytoskeletal proteins. It has functional actin and microtubule binding domains, and it appears to stabilize actin at …
C12orf40	-0.421818	0.746483	uncharacterized protein C12orf40 | chromosome 12 open reading frame 40 | FLJ40126	0
MAP2K3	-0.420909	0.746954	MAP kinase kinase 3 | MEK3 | stress-activated protein kinase kinase 2 | MAPKK3 | SKK2 | MAPKK 3 | Stress-activated protein kinase kinase 2 | MKK3 | mitogen-activated protein kinase kinase 3 |dual specificity mitogen-activated protein kinase kinase 3 | SAPKK2 | SAPK kinase 2 | PRKMK3 | MAPK/ERK kinase 3 | MEK 3 | SAPKK-2 |EC 2.7.12.2	The protein encoded by this gene is a dual specificity protein kinase that belongs to the MAP kinase kinase family. This kinase is activated by mitogenic and environmental stress, and participates in the MAP kinase-mediated signaling cascade. It phosphorylates and thus activates MAPK14/p38-MAPK. This kinase can be activated by insulin, and is necessary for the expression of glucose transporter. E…
LGALS3	-0.42	0.747425	Laminin-binding protein | Gal-3 | GALBP | LGALS2 | MAC-2 | 35 kDa lectin | Lectin L-29 | L-31 | L31 | Mac-2 antigen | GALIG | IgE-binding protein | lectin L-29 | Galactoside-binding protein | Galactose-specific lectin 3 | CBP 35 | laminin-binding protein | carbohydrate-binding protein 35 | Carbohydrate-binding protein 35 | galactose-specific lectin 3 | MAC-2 antigen | GAL3 | lectin, galactoside-b…	This gene encodes a member of the galectin family of carbohydrate binding proteins. Members of this protein family have an affinity for beta-galactosides. The encoded protein is characterized by an N-terminal proline-rich tandem repeat domain and a single C-terminal carbohydrate recognition domain. This protein can self-associate through the N-terminal domain allowing it to bind to multivalent sa…
NTHL1	-0.419091	0.747896	nth (E.coli endonuclease III)-like 1 |endonuclease III-like protein 1 | OCTS3 | NTH1 | nth endonuclease III-like 1 (E. coli) |EC 4.2.99.18	The protein encoded by this gene is a DNA N-glycosylase of the endonuclease III family. Like a similar protein in E. coli, the encoded protein has DNA glycosylase activity on DNA substrates containing oxidized pyrimidine residues and has apurinic/apyrimidinic lyase activity. (provided by RefSeq, Oct 2008)
MIR1185-1	-0.419091	0.747896	mir-1185-1 |MIRN1185-1 | microRNA 1185-1 | hsa-mir-1185-1 | MIRN1185-1	microRNAs (miRNAs) are short (20-24 nt) non-coding RNAs that are involved in post-transcriptional regulation of gene expression in multicellular organisms by affecting both the stability and translation of mRNAs. miRNAs are transcribed by RNA polymerase II as part of capped and polyadenylated primary transcripts (pri-miRNAs) that can be either protein-coding or non-coding. The primary transcript …
PDCD10	-0.418182	0.748367	programmed cell death protein 10 |apoptosis-related protein 15 | TF-1 cell apoptosis-related protein 15 | TFAR15 | CCM3 | cerebral cavernous malformations 3 protein | programmed cell death 10 | cerebral cavernous malformations 3 | Cerebral cavernous malformations 3 protein	This gene encodes an evolutionarily conserved protein associated with cell apoptosis. The protein interacts with the serine/threonine protein kinase MST4 to modulate the extracellular signal-regulated kinase (ERK) pathway. It also interacts with and is phosphoryated by serine/threonine kinase 25, and is thought to function in a signaling pathway essential for vascular developent. Mutations in thi…
GADD45A	-0.414545	0.750256	DNA damage-inducible transcript-1 | DNA-damage-inducible transcript 1 | DDIT1 | growth arrest and DNA-damage-inducible 45 alpha | DDIT-1 | GADD45 | growth arrest and DNA damage-inducible protein GADD45 alpha | growth arrest and DNA-damage-inducible, alpha | DNA damage-inducible transcript 1 protein	This gene is a member of a group of genes whose transcript levels are increased following stressful growth arrest conditions and treatment with DNA-damaging agents. The protein encoded by this gene responds to environmental stresses by mediating activation of the p38/JNK pathway via MTK1/MEKK4 kinase. The DNA damage-induced transcription of this gene is mediated by both p53-dependent and -indepen…
SPTBN2	-0.412727	0.751202	KIAA0302 | spectrin, non-erythroid beta chain 2 | SCA5 | spectrin, beta, non-erythrocytic 2 | spinocerebellar ataxia 5 protein | Spinocerebellar ataxia 5 protein | spectrin beta chain, non-erythrocytic 2 |GTRAP41 | spectrin beta chain, brain 2 | glutamate transporter EAAT4-associated protein 41 | beta-III spectrin | Beta-III spectrin | spinocerebellar ataxia 5	Spectrins are principle components of a cell's membrane-cytoskeleton and are composed of two alpha and two beta spectrin subunits. The protein encoded by this gene (SPTBN2), is called spectrin beta non-erythrocytic 2 or beta-III spectrin. It is related to, but distinct from, the beta-II spectrin gene which is also known as spectrin beta non-erythrocytic 1 (SPTBN1). SPTBN2 regulates the glutamate …
S100A13	-0.411818	0.751675	protein S100-A13 | S100 calcium binding protein A13 | S100 calcium-binding protein A13	The protein encoded by this gene is a member of the S100 family of proteins containing 2 EF-hand calcium-binding motifs. S100 proteins are localized in the cytoplasm and/or nucleus of a wide range of cells, and involved in the regulation of a number of cellular processes such as cell cycle progression and differentiation. S100 genes include at least 13 members which are located as a cluster on ch…
CD34	-0.406364	0.754523	CD34 molecule |hematopoietic progenitor cell antigen CD34 | CD34 antigen	The protein encoded by this gene may play a role in the attachment of stem cells to the bone marrow extracellular matrix or to stromal cells. This single-pass membrane protein is highly glycosylated and phosphorylated by protein kinase C. Two transcript variants encoding different isoforms have been found for this gene. (provided by RefSeq, Aug 2011)
MSI2	-0.405455	0.754998	RNA-binding protein Musashi homolog 2 |MSI2H | musashi-2 | Musashi-2 | musashi homolog 2 (Drosophila)	This gene encodes a protein containing two conserved tandem RNA recognition motifs. Similar proteins in other species function as RNA-binding proteins and play central roles in posttranscriptional gene regulation. Two transcript variants encoding distinct isoforms have been identified for this gene. (provided by RefSeq, Jul 2008)
C14orf139	-0.404545	0.755474	long intergenic non-protein coding RNA 341 |chromosome 14 open reading frame 139 | C14orf139 | NCRNA00341 | non-protein coding RNA 341	0
SLC10A7	-0.403636	0.75595	Solute carrier family 10 member 7 | solute carrier family 10 (sodium/bile acid cotransporter family), member 7 | chromosome 4 open reading frame 13 | solute carrier family 10 member 7 | C4orf13 | DKFZp566M114 | DKFZp313H0531 | Na(+)/bile acid cotransporter 7 | sodium/bile acid cotransporter 7 | P7 | MGC25043 |SBF-domain containing protein | DKFZp779O2438	0
C8orf48	-0.401818	0.756904	FLJ25402 |uncharacterized protein C8orf48 | chromosome 8 open reading frame 48	0
KLHL5	-0.401818	0.756904	kelch-like 5 (Drosophila) |kelch-like protein 5 | kelch (Drosophila)-like 5 | lymphocyte activation-associated protein	0
SLC13A1	-0.399091	0.758336	solute carrier family 13 (sodium/sulphate symporters), member 1 | Renal sodium/sulfate cotransporter |renal sodium/sulfate cotransporter | NaSi-1 | hNaSi-1 | NAS1 | solute carrier family 13 member 1 | NASI1 | solute carrier family 13 (sodium/sulfate symporters), member 1 | Na(+)/sulfate cotransporter	0
MIR302A	-0.397273	0.759292	hsa-mir-302 | mir-302a |hsa-mir-302a | MIRN302A | microRNA 302a | microRNA 302 | MIRN302	microRNAs (miRNAs) are short (20-24 nt) non-coding RNAs that are involved in post-transcriptional regulation of gene expression in multicellular organisms by affecting both the stability and translation of mRNAs. miRNAs are transcribed by RNA polymerase II as part of capped and polyadenylated primary transcripts (pri-miRNAs) that can be either protein-coding or non-coding. The primary transcript …
WDR5	-0.396364	0.759771	SWD3 | BIG3 | WD repeat-containing protein 5 | BMP2-induced 3-kb gene protein | WD repeat domain 5 | SWD3, Set1c WD40 repeat protein, homolog |BIG-3 | WD-repeat protein 5	This gene encodes a member of the WD repeat protein family. WD repeats are minimally conserved regions of approximately 40 amino acids typically bracketed by gly-his and trp-asp (GH-WD), which may facilitate formation of heterotrimeric or multiprotein complexes. Members of this family are involved in a variety of cellular processes, including cell cycle progression, signal transduction, apoptosis…
FAM10A7	-0.393636	0.761209	family with sequence similarity 10, member A7 (pseudogene) | FAM10A7P |family with sequence similarity 10, member A7 | suppression of tumorigenicity 13 (colon carcinoma) (Hsp70 interacting protein) pseudogene 7 | FAM10A7	0
OR2T8	-0.391818	0.762168	OR2T8P |olfactory receptor 2T8 | olfactory receptor, family 2, subfamily T, member 8 | olfactory receptor, family 2, subfamily T, member 8 pseudogene	Olfactory receptors interact with odorant molecules in the nose, to initiate a neuronal response that triggers the perception of a smell. The olfactory receptor proteins are members of a large family of G-protein-coupled receptors (GPCR) arising from single coding-exon genes. Olfactory receptors share a 7-transmembrane domain structure with many neurotransmitter and hormone receptors and are resp…
CTSE	-0.390909	0.762649	erythrocyte membrane aspartic proteinase | slow-moving proteinase |CATE | cathepsin E |EC 3.4.23.34	The protein encoded by this gene is a gastric aspartyl protease that functions as a disulfide-linked homodimer. This protease, which is a member of the peptidase C1 family, has a specificity similar to that of pepsin A and cathepsin D. It is an intracellular proteinase that does not appear to be involved in the digestion of dietary protein and is found in highest concentration in the surface of e…
CXorf24	-0.39	0.76313	chromosome X open reading frame 24	0
MGC13098	-0.389091	0.763611	polymerase (RNA) II (DNA directed) polypeptide J4, pseudogene |RPB11-phi | MGC13098	0
MIR100	-0.388182	0.764092	hsa-mir-100 | MIRN100 |miR-100 | microRNA 100 | mir-100	microRNAs (miRNAs) are short (20-24 nt) non-coding RNAs that are involved in post-transcriptional regulation of gene expression in multicellular organisms by affecting both the stability and translation of mRNAs. miRNAs are transcribed by RNA polymerase II as part of capped and polyadenylated primary transcripts (pri-miRNAs) that can be either protein-coding or non-coding. The primary transcript …
IL15	-0.386364	0.765056	interleukin-15 | IL-15 | interleukin 15 | MGC9721	The protein encoded by this gene is a cytokine that regulates T and natural killer cell activation and proliferation. This cytokine and interleukine 2 share many biological activities. They are found to bind common hematopoietin receptor subunits, and may compete for the same receptor, and thus negatively regulate each other's activity. The number of CD8+ memory cells is shown to be controlled by…
IFT52	-0.386364	0.765056	protein NGD5 homolog | chromosome 20 open reading frame 9 | intraflagellar transport 52 homolog (Chlamydomonas) | C20orf9 | CGI-53 | NGD5 |intraflagellar transport protein 52 homolog | Protein NGD5 homolog | dJ1028D15.1 | NGD2	0
TSPAN7	-0.386364	0.765056	MXS1 | transmembrane protein A15 | tetraspanin-7 | CD231 antigen | Transmembrane 4 superfamily member 2 | cell surface glycoprotein A15 | membrane component chromosome X surface marker 1 | transmembrane 4 superfamily member 2 | TM4SF2b | MRX58 | membrane component, X chromosome, surface marker 1 | tetraspanin protein | Tspan-7 |CCG-B7 | TM4SF2 | mental retardation, X-linked 58 | DXS1692E | T-cell…	The protein encoded by this gene is a member of the transmembrane 4 superfamily, also known as the tetraspanin family. Most of these members are cell-surface proteins that are characterized by the presence of four hydrophobic domains. The proteins mediate signal transduction events that play a role in the regulation of cell development, activation, growth and motility. This encoded protein is a c…
TEC	-0.383636	0.766503	tec protein tyrosine kinase | PSCTK4 |tyrosine-protein kinase Tec |EC 2.7.10.2	The protein encoded by this gene belongs to the Tec family of non-receptor protein-tyrosine kinases containing a pleckstrin homology domain. Tec family kinases are involved in the intracellular signaling mechanisms of cytokine receptors, lymphocyte surface antigens, heterotrimeric G-protein coupled receptors, and integrin molecules. They are also key players in the regulation of the immune functi…
CDKL1	-0.380909	0.767954	protein kinase p42 KKIALRE | serine/threonine-protein kinase KKIALRE | cyclin-dependent kinase-like 1 | cyclin-dependent kinase-like 1 (CDC2-related kinase) | serine/threonine protein kinase KKIALRE | KKIALRE |CDC2-related kinase 1 | P42 | Serine/threonine-protein kinase KKIALRE | Protein kinase p42 KKIALRE |EC 2.7.11.22	This gene product is a member of a large family of CDC2-related serine/threonine protein kinases. It accumulates primarily in the nucleus. Alternative splice variants encoding different protein isoforms have been described, but their full-length nature has not been determined. (provided by RefSeq, Jul 2008)
CXXC4	-0.380909	0.767954	IDAX | CXXC-type zinc finger protein 4 | Dvl-binding protein IDAX (inhibition of the Dvl and Axin complex) | inhibition of the Dvl and axin complex protein | CXXC finger protein 4 |CXXC finger 4 | Inhibition of the Dvl and axin complex protein	0
CUTL1	-0.38	0.768438	Clox | homeobox protein cux-1 | Homeobox protein cux-1 | CUT | cut-like homeobox 1 | p200 | golgi integral membrane protein 6 | cut homolog | CDP/Cut | Cux/CDP | cut (Drosophila)-like 1 (CCAAT displacement protein) | p100 | CDP1 | CASP | CDP/Cux | CDP | CUX | p75 | GOLIM6 | Nbla10317 | cut-like 1, CCAAT displacement protein (Drosophila) | CCAAT displacement protein | CUTL1 | p110 |COY1 | putative…	The protein encoded by this gene is a member of the homeodomain family of DNA binding proteins. It may regulate gene expression, morphogenesis, and differentiation and it may also play a role in the cell cycle progession. Several alternatively spliced transcript variants encoding different isoforms have been identified.(provided by RefSeq, Feb 2011)
SLC48A1	-0.379091	0.768922	Heme-responsive gene 1 protein homolog | heme-responsive gene 1 protein homolog | FLJ20489 |heme transporter HRG1 | Solute carrier family 48 member 1 | solute carrier family 48 (heme transporter), member 1 | solute carrier family 48 member 1 | HRG1 | HRG-1 | hHRG-1	0
CPXM2	-0.377273	0.769892	carboxypeptidase Hlo | UNQ676 | carboxypeptidase-like protein X2 | CPX2 | cytosolic carboxypeptidase | inactive carboxypeptidase-like protein X2 | carboxypeptidase X (M14 family), member 2 |4632435C11Rik	0
DPM2	-0.376364	0.770377	MGC111193 |dolichol phosphate-mannose biosynthesis regulatory protein | dolichol phosphate-mannose synthase 2 | dolichyl-phosphate mannosyltransferase polypeptide 2, regulatory subunit | MGC21559	Dolichol-phosphate mannose (Dol-P-Man) serves as a donor of mannosyl residues on the lumenal side of the endoplasmic reticulum (ER). Lack of Dol-P-Man results in defective surface expression of GPI-anchored proteins. Dol-P-Man is synthesized from GDP-mannose and dolichol-phosphate on the cytosolic side of the ER by the enzyme dolichyl-phosphate mannosyltransferase. The protein encoded by this gen…
HMBS	-0.376364	0.770377	pre-uroporphyrinogen synthase | porphyria, acute; Chester type | hydroxymethylbilane synthase | Hydroxymethylbilane synthase | Pre-uroporphyrinogen synthase | PBG-D | porphobilinogen deaminase | uroporphyrinogen I synthetase | PBGD | uroporphyrinogen I synthase | PORC | UPS |EC 2.5.1.61	This gene encodes a member of the hydroxymethylbilane synthase superfamily. The encoded protein is the third enzyme of the heme biosynthetic pathway and catalyzes the head to tail condensation of four porphobilinogen molecules into the linear hydroxymethylbilane. Mutations in this gene are associated with the autosomal dominant disease acute intermittent porphyria. Alternatively spliced transcrip…
CCNDBP1	-0.376364	0.770377	Human homolog of Maid | HHM | DIP1 | human homolog of Maid | grap2 and cyclin-D-interacting protein |D-type cyclin-interacting protein 1 | Grap2 and cyclin-D-interacting protein | cyclin-D1-binding protein 1 | cyclin D-type binding-protein 1 | GCIP	This gene was identified by the interaction of its gene product with Grap2, a leukocyte-specific adaptor protein important for immune cell signaling. The protein encoded by this gene was shown to interact with cyclin D. Transfection of this gene in cells was reported to reduce the phosphorylation of Rb gene product by cyclin D-dependent protein kinase, and inhibit E2F1-mediated transcription acti…
CTSE	-0.376364	0.770377	erythrocyte membrane aspartic proteinase | slow-moving proteinase |CATE | cathepsin E |EC 3.4.23.34	The protein encoded by this gene is a gastric aspartyl protease that functions as a disulfide-linked homodimer. This protease, which is a member of the peptidase C1 family, has a specificity similar to that of pepsin A and cathepsin D. It is an intracellular proteinase that does not appear to be involved in the digestion of dietary protein and is found in highest concentration in the surface of e…
DYDC2	-0.374545	0.771348	bA36D19.6 | MGC16186 |DPY30 domain-containing protein 2 | DPY30 domain containing 2	This gene encodes a member of a family of proteins that contains a DPY30 domain. This gene locus overlaps with a closely related gene on the opposite strand. Alternative splicing results in multiple transcript variants. (provided by RefSeq, Jun 2012)
MGC57359	-0.374545	0.771348	#N/A	#N/A
FLJ32569	-0.373636	0.771835	FLJ32569 | probable carboxypeptidase PM20D1 |peptidase M20 domain-containing protein 1 | peptidase M20 domain containing 1 | Peptidase M20 domain-containing protein 1 | Cps1 |EC 3.4.17.-	0
ERAL1	-0.373636	0.771835	ERA-like protein 1 | GTP-binding protein era homolog | ERA-W | HERA | Era (E. coli G-protein homolog)-like 1 | H-ERA | GTPase Era, mitochondrial | hERA | GTPase, human homolog of E. coli essential cell cycle protein Era |ERA | Conserved ERA-like GTPase | era (E. coli G-protein homolog)-like 1 | conserved ERA-like GTPase | HERA-A | ERAL1A | HERA-B | CEGA | Era G-protein-like 1 (E. coli)	0
PCGF6	-0.373636	0.771835	ring finger protein 134 | RING finger protein 134 | RNF134 |Mel18 and Bmi1-like RING finger protein | Mel18 and Bmi1-like RING finger | polycomb group ring finger 6 | MBLR | polycomb group RING finger protein 6	The protein encoded by this gene contains a RING finger motif, which is most closely related to those of polycomb group (PcG) proteins RNF110/MEL-18 and BMI1. PcG proteins are known to form protein complexes and function as transcription repressors. This protein has been shown to interact with some PcG proteins and act as a transcription repressor. The activity of this protein is found to be regu…
MMP3	-0.371818	0.772808	CHDS6 | matrix metalloproteinase 3 (stromelysin 1, progelatinase) | STMY | transin-1 | STMY1 |STR1 | Transin-1 | Matrix metalloproteinase-3 | proteoglycanase | matrix metalloproteinase-3 | SL-1 | MMP-3 | stromelysin-1 | matrix metallopeptidase 3 (stromelysin 1, progelatinase) |EC 3.4.24.17	Proteins of the matrix metalloproteinase (MMP) family are involved in the breakdown of extracellular matrix in normal physiological processes, such as embryonic development, reproduction, and tissue remodeling, as well as in disease processes, such as arthritis and metastasis. Most MMP's are secreted as inactive proproteins which are activated when cleaved by extracellular proteinases. This gene …
SNTA1	-0.37	0.773782	pro-TGF-alpha cytoplasmic domain-interacting protein 1 | dystrophin-associated protein A1, 59kDa, acidic component | TACIP1 | Syntrophin-1 | LQT12 | syntrophin, alpha 1 (dystrophin-associated protein A1, 59kD, acidic component) | 59 kDa dystrophin-associated protein A1 acidic component 1 | syntrophin, alpha 1 (dystrophin-associated protein A1, 59kDa, acidic component) | syntrophin, alpha 1 | Pro-…	Syntrophins are cytoplasmic peripheral membrane scaffold proteins that are components of the dystrophin-associated protein complex. This gene is a member of the syntrophin gene family and encodes the most common syntrophin isoform found in cardiac tissues. The N-terminal PDZ domain of this syntrophin protein interacts with the C-terminus of the pore-forming alpha subunit (SCN5A) of the cardiac so…
UBQLN1	-0.369091	0.77427	Protein linking IAP with cytoskeleton 1 | hPLIC-1 | PLIC-1 |UBQN | PLIC1 | ubiquilin-1 | DSK2 | ubiquilin 1 | protein linking IAP with cytoskeleton 1 | DA41 | XDRP1	This gene encodes an ubiquitin-like protein (ubiquilin) that shares a high degree of similarity with related products in yeast, rat and frog. Ubiquilins contain an N-terminal ubiquitin-like domain and a C-terminal ubiquitin-associated domain. They physically associate with both proteasomes and ubiquitin ligases, and thus are thought to functionally link the ubiquitination machinery to the proteas…
RNF34	-0.369091	0.77427	Caspase regulator CARP1 | human RING finger homologous to inhibitor of apoptosis protein | RFI | RING finger protein 34 | caspases-8 and -10-associated RING finger protein 1 | CARP-1 |CARP1 | Human RING finger homologous to inhibitor of apoptosis protein | RIF | E3 ubiquitin-protein ligase RNF34 | hRFI | RIFF | FYVE-RING finger protein MOMO | RING finger protein RIFF | caspase regulator CARP1 | r…	The protein encoded by this gene contains a RINF finger, a motif known to be involved in protein-protein and protein-DNA interactions. This protein interacts with DNAJA3/hTid-1, which is a DnaJ protein reported to function as a modulator of apoptosis. Overexpression of this gene in Hela cells was shown to confer the resistance to TNF-alpha induced apoptosis, suggesting an anti-apoptotic function …
USH2A	-0.367273	0.775247	USH2 | usher syndrome type-2A protein |US2 | Usher syndrome type-2A protein | dJ1111A8.1 | Usher syndrome 2A (autosomal recessive, mild) | Usher syndrome type IIa protein | usherin | RP39 | usher syndrome type IIa protein	This gene encodes a protein that contains laminin EGF motifs, a pentaxin domain, and many fibronectin type III motifs. The protein is found in the basement membrane, and may be important in development and homeostasis of the inner ear and retina. Mutations within this gene have been associated with Usher syndrome type IIa and retinitis pigmentosa. Multiple transcript variants encoding different i…
ZNF319	-0.365455	0.776224	zinc finger protein 319 | Zfp319 | KIAA1388 |ZFP319	0
SHMT1	-0.365455	0.776224	serine hydroxymethyltransferase 1 (soluble) | serine hydroxymethyltransferase, cytosolic | MGC24556 | CSHMT | MGC15229 | cytoplasmic serine hydroxymethyltransferase | serine methylase | Glycine hydroxymethyltransferase |14 kDa protein | SHMT | Serine methylase | glycine hydroxymethyltransferase |EC 2.1.2.1	This gene encodes the cellular form of serine hydroxymethyltransferase, a pyridoxal phosphate-containing enzyme that catalyzes the reversible conversion of serine and tetrahydrofolate to glycine and 5,10-methylene tetrahydrofolate. This reaction provides one carbon units for synthesis of methionine, thymidylate, and purines in the cytoplasm. This gene is located within the Smith-Magenis syndrome …
RECQL5	-0.364545	0.776714	RecQ protein-like 5 |ATP-dependent DNA helicase Q5 | RECQ5 | DNA helicase, RecQ-like type 5 | RecQ5 | FLJ90603 | RecQ protein-like 5 |EC 3.6.4.12	The protein encoded by this gene is a helicase that is important for genome stability. The encoded protein also prevents aberrant homologous recombination by displacing RAD51 from ssDNA. Three transcript variants encoding different isoforms have been found for this gene. (provided by RefSeq, Jul 2011)
TMC3	-0.364545	0.776714	transmembrane channel-like protein 3 | transmembrane channel-like 3	0
PWWP2	-0.363636	0.777203	RP11-273H7.1 | PWWP2 | PWWP domain containing 2 | FLJ46823 |PWWP domain-containing protein 2B | bA432J24.1 | pp8607 | PWWP domain containing 2B	0
EPB41	-0.362727	0.777693	EPB4.1 | E41P | erythrocyte membrane protein band 4.1 (elliptocytosis 1, RH-linked) |HE | protein 4.1 | band 4.1 | EL1 | erythrocyte surface protein band 4.1 | Band 4.1 | 4.1R | P4.1	The protein encoded by this gene, together with spectrin and actin, constitute the red cell membrane cytoskeletal network. This complex plays a critical role in erythrocyte shape and deformability. Mutations in this gene are associated with type 1 elliptocytosis (EL1). Alternatively spliced transcript variants encoding different isoforms have been described for this gene.(provided by RefSeq, Oct …
RBM15B	-0.361818	0.778183	HUMAGCGB | One-twenty two protein 3 | one-twenty two protein 3 | one twenty two protein 3 | RNA-binding motif protein 15B | RNA binding motif protein 15B |chromosome 3p21.1 gene sequence | huOTT3 | putative RNA-binding protein 15B | OTT3 | HuOTT3	Members of the SPEN (Split-end) family of proteins, including RBM15B, have repressor function in several signaling pathways and may bind to RNA through interaction with spliceosome components (Hiriart et al., 2005 (PubMed 16129689)).(supplied by OMIM, Feb 2009)
SLITRK1	-0.359091	0.779656	RP11-395N17.1 | KIAA1910 | leucine rich repeat containing 12 | Leucine-rich repeat-containing protein 12 | leucine-rich repeat-containing protein 12 | SLIT and NTRK-like family, member 1 | TTM | SLIT and NTRK-like protein 1 | slit and trk like gene 1 | LRRC12	This intronless gene encodes a member of the SLITRK protein family. These proteins are integral membrane proteins that are characterized by two N-terminal leucine-rich repeat (LRR) domains and a C-terminal region that shares homology with trk neurotrophin receptors. However, the protein encoded by this gene lacks the region of homology to neurotrophin receptors. The protein is thought to be invol…
MRPL21	-0.358182	0.780147	MRP-L21 | mitochondrial ribosomal protein L21 | L21mt |39S ribosomal protein L21, mitochondrial	Mammalian mitochondrial ribosomal proteins are encoded by nuclear genes and help in protein synthesis within the mitochondrion. Mitochondrial ribosomes (mitoribosomes) consist of a small 28S subunit and a large 39S subunit. They have an estimated 75% protein to rRNA composition compared to prokaryotic ribosomes, where this ratio is reversed. Another difference between mammalian mitoribosomes and …
ALX3	-0.357273	0.780639	Proline-rich transcription factor ALX3 | proline-rich transcription factor ALX3 |FND1 | aristaless-like homeobox 3 | ALX homeobox 3 | homeobox protein aristaless-like 3	This gene encodes a nuclear protein with a homeobox DNA-binding domain that functions as a transcriptional regulator involved in cell-type differentiation and development. Preferential methylation of this gene's promoter is associated with advanced-stage neuroblastoma tumors. (provided by RefSeq, Jul 2008)
PABPC5	-0.356364	0.781131	PABP-5 |polyadenylate-binding protein 5 | poly(A)-binding protein, cytoplasmic 5 | poly(A) binding protein, cytoplasmic 5 | PABP5 | Poly(A)-binding protein 5	This gene encodes a protein that binds to the polyA tail found at the 3' end of most eukaryotic mRNAs. It is thought to play a role in the regulation of mRNA metabolic processes in the cytoplasm. This gene is located in a gene-poor region within the X-specific 13d-sY43 subinterval of the chromosome Xq21.3/Yp11.2 homology block. It is located close to translocation breakpoints associated with prem…
FLJ30851	-0.355455	0.781623	family with sequence similarity 228, member A | C2orf84 | FLJ30851 |UPF0638 protein C2orf84 | chromosome 2 open reading frame 84	0
COL17A1	-0.353636	0.782609	Bullous pemphigoid antigen 2 |BA16H23.2 | 180 kDa bullous pemphigoid antigen 2 | bA16H23.2 (collagen, type XVII, alpha 1 (BP180)) | collagen, type XVII, alpha 1 | BPAG2 | BPA-2 | BP180 | collagen XVII, alpha-1 polypeptide | collagen alpha-1(XVII) chain | LAD-1 | bullous pemphigoid antigen 2 (180kD) | alpha 1 type XVII collagen	This gene encodes the alpha chain of type XVII collagen. Unlike most collagens, collagen XVII is a transmembrane protein. Collagen XVII is a structural component of hemidesmosomes, multiprotein complexes at the dermal-epidermal basement membrane zone that mediate adhesion of keratinocytes to the underlying membrane. Mutations in this gene are associated with both generalized atrophic benign and j…
IQCC	-0.350909	0.78409	IQ motif containing C | FLJ10547 | RP4-622L5.6 |IQ domain-containing protein C	0
DMC1	-0.349091	0.785079	LIM15 | dJ199H16.1 | DMC1H | meiotic recombination protein DMC1/LIM15 homolog | DMC1 (dosage suppressor of mck1, yeast homolog) meiosis-specific homologous recombination | disrupted meiotic cDNA1, yeast, homolog of | HsLim15 | DMC1 dosage suppressor of mck1 homolog, meiosis-specific homologous recombination (yeast) |DMC1 homologue	The protein encoded by this gene is essential for meiotic homologous recombination. Genetic recombination in meiosis plays an important role in generating diversity of genetic information. The product of this gene is structurally and evolutionary related to the products of the yeast RAD51 and E. coli RecA genes. Alternative splice variants of this gene have been described but their full-length na…
AARS2	-0.347273	0.786069	alanine tRNA ligase 2, mitochondrial (putative) |COXPD8 | AlaRS | alanine--tRNA ligase, mitochondrial | Alanyl-tRNA synthetase | probable alanyl-tRNA synthetase, mitochondrial | MT-ALARS | alanyl-tRNA synthetase 2, mitochondrial (putative) | alanyl-tRNA synthetase like | MTALARS | bA444E17.1 | KIAA1270 | AARSL |EC 6.1.1.7	The protein encoded by this gene belongs to the class-II aminoacyl-tRNA synthetase family. Aminoacyl-tRNA synthetases play critical roles in mRNA translation by charging tRNAs with their cognate amino acids. The encoded protein is a mitochondrial enzyme that specifically aminoacylates alanyl-tRNA. Mutations in this gene are a cause of combined oxidative phosphorylation deficiency 8. (provided by …
FLCN	-0.343636	0.788052	BHD | BHD skin lesion fibrofolliculoma protein | MGC17998 |FLCL | birt-Hogg-Dube syndrome protein | folliculin | Birt-Hogg-Dube syndrome protein | MGC23445	This gene is located within the Smith-Magenis syndrome region on chromosome 17. Mutations in this gene are associated with Birt-Hogg-Dube syndrome, which is characterized by fibrofolliculomas, renal tumors, lung cysts, and pneumothorax. Alternative splicing of this gene results in two transcript variants encoding different isoforms. (provided by RefSeq, Jul 2008)
ABCC13	-0.341818	0.789046	PRED6 | ATP-binding cassette, sub-family C (CFTR/MRP), member 13, pseudogene | ATP-binding cassette, sub-family C (CFTR/MRP), member 13 | C21orf73 |ATP-binding cassette protein C13	This gene is a member of the superfamily of genes encoding ATP-binding cassette (ABC) transporters. ABC proteins transport various molecules across extra- and intra-cellular membranes. ABC genes are divided into seven distinct subfamilies (ABC1, MDR/TAP, MRP, ALD, OABP, GCN20, and White). This family member is part of the MRP subfamily, which is involved in multi-drug resistance, but the human lo…
RAMP2	-0.341818	0.789046	receptor (G protein-coupled) activity modifying protein 2 | receptor activity modifying protein 2 | receptor-activity-modifying protein 2 |calcitonin receptor-like receptor activity modifying protein 2 | Calcitonin-receptor-like receptor activity-modifying protein 2 | receptor activity-modifying protein 2 | calcitonin-receptor-like receptor activity-modifying protein 2 | receptor (calcitonin) act…	The protein encoded by this gene is a member of the RAMP family of single-transmembrane-domain proteins, called receptor (calcitonin) activity modifying proteins (RAMPs). RAMPs are type I transmembrane proteins with an extracellular N terminus and a cytoplasmic C terminus. RAMPs are required to transport calcitonin-receptor-like receptor (CRLR) to the plasma membrane. CRLR, a receptor with seven …
PEG10	-0.340909	0.789544	paternally expressed 10 | RGAG3 | HB-1 | ty3/Gypsy-like protein | myelin expression factor 3-like protein 1 | Paternally expressed gene 10 protein | embryonal carcinoma differentiation regulated | retrotransposon-derived gag-like polyprotein | Ty3/Gypsy-like protein | Mar2 | Retrotransposon-derived gag-like polyprotein | MEF3L1 | MAR2 | mammalian retrotransposon-derived protein 2 | KIAA1051 | Mye…	This is a paternally expressed imprinted gene that encodes transcripts containing two overlapping open reading frames (ORFs), RF1 and RF1/RF2, as well as retroviral-like slippage and pseudoknot elements, which can induce a -1 nucleotide frame-shift. ORF1 encodes a shorter isoform with a CCHC-type zinc finger motif containing a sequence characteristic of gag proteins of most retroviruses and some …
UBQLN1	-0.340909	0.789544	Protein linking IAP with cytoskeleton 1 | hPLIC-1 | PLIC-1 |UBQN | PLIC1 | ubiquilin-1 | DSK2 | ubiquilin 1 | protein linking IAP with cytoskeleton 1 | DA41 | XDRP1	This gene encodes an ubiquitin-like protein (ubiquilin) that shares a high degree of similarity with related products in yeast, rat and frog. Ubiquilins contain an N-terminal ubiquitin-like domain and a C-terminal ubiquitin-associated domain. They physically associate with both proteasomes and ubiquitin ligases, and thus are thought to functionally link the ubiquitination machinery to the proteas…
KRTAP4-7	-0.339091	0.790539	putative keratin-associated protein 4-X | KRTAP4.7 | KAP4.7 | keratin associated protein 4-7 | Keratin-associated protein 4.7 | Ultrahigh sulfur keratin-associated protein 4.7	This protein is a member of the keratin-associated protein (KAP) family. The KAP proteins form a matrix of keratin intermediate filaments which contribute to the structure of hair fibers. KAP family members appear to have unique, family-specific amino- and carboxyl-terminal regions and are subdivided into three multi-gene families according to amino acid composition: the high sulfur, the ultrahig…
PP14571	-0.331818	0.794535	uncharacterized LOC100130449	0
RAB40A	-0.345455	0.79	This gene encodes a member of the Rab40 subfamily of Rab small GTP-binding proteins that contains a C-terminal suppressors of cytokine signaling box. (provided by RefSeq, Apr 2010)	May be a substrate-recognition component of a SCF-like ECS (Elongin-Cullin-SOCS-box protein) E3 ubiquitin ligase complex which mediates the ubiquitination and subsequent proteasomal degradation of target proteins (By similarity)
L3MBTL	-0.328182	0.79654	L(3)mbt-like | H-l(3)mbt | l(3)mbt-like 1 (Drosophila) | lethal(3)malignant brain tumor-like protein 1 | lethal (3) malignant brain tumor l(3) | H-l(3)mbt protein | L3MBT |H-L(3)MBT | KIAA0681 | l(3)mbt (Drosophila)-like | L(3)mbt protein homolog | l(3)mbt-like (Drosophila) | dJ138B7.3 | DKFZp586P1522 | l(3)mbt protein homolog | L3MBTL	This gene represents a polycomb group gene. The encoded protein functions to regulate gene activity, likely via chromatin modification. The encoded protein may also be necessary for mitosis. Alternatively spliced transcript variants encoding different isoforms have been identified.(provided by RefSeq, Sep 2010)
DGCR11	-0.327273	0.797042	DiGeorge syndrome critical region gene 11 (non-protein coding) |DiGeorge syndrome critical region gene 11 | DGS-D	0
AOC2	-0.326364	0.797544	SSAO |retina-specific copper amine oxidase | RAO | semicarbazide-sensitive amine oxidase | amine oxidase, copper containing 2 (retina-specific) | Amine oxidase [copper-containing] | DAO2 | Semicarbazide-sensitive amine oxidase |EC 1.4.3.21	Copper amine oxidases catalyze the oxidative conversion of amines to aldehydes and ammonia in the presence of copper and quinone cofactor. This gene shows high sequence similarity to copper amine oxidases from various species ranging from bacteria to mammals. The protein contains several conserved motifs including the active site of amine oxidases and the histidine residues that likely bind coppe…
SCARNA12	-0.325455	0.798047	U89 |U89 | small Cajal body-specific RNA 12	This gene produces a small nuclear RNA that localizes specifically to Cajal bodies, which are conserved subnuclear organelles that are present in the nucleoplasm. This RNA is processed from an intron of the prohibitin 2 host gene. It includes both an H/ACA box and a C/D box, and is thought to guide the pseudouridylation of residue U46 in the U5 small nuclear RNA. (provided by RefSeq, Jun 2010)
AMAC1L3	-0.324545	0.79855	solute carrier family 35 member G6 | solute carrier family 35, member G6 | Acyl-malonyl-condensing enzyme 1-like protein 3 | AMAC1L3 | acyl-malonyl condensing enzyme 1-like 3 | transmembrane protein 21B | protein AMAC1L3 | Transmembrane protein 21B | TMEM21B |acyl-malonyl-condensing enzyme 1-like protein 3	0
ART1	-0.324545	0.79855	ART2 | Mono(ADP-ribosyl)transferase 1 | mono(ADP-ribosyl)transferase 1 | CD296 | ARTC1 |ADP-ribosyltransferase 2 | ADP-ribosyltransferase 1 | GPI-linked NAD(P)(+)--arginine ADP-ribosyltransferase 1 | CD296 antigen | RT6 | ADP-ribosyltransferase C2 and C3 toxin-like 1 |EC 2.4.2.31	ADP-ribosyltransferase catalyzes the ADP-ribosylation of arginine residues in proteins. Mono-ADP-ribosylation is a posttranslational modification of proteins that is interfered with by a variety of bacterial toxins including cholera, pertussis, and heat-labile enterotoxins of E. coli. The amino acid sequence consists of predominantly hydrophobic N- and C-terminal regions, which is characteristic …
NEIL1	-0.321818	0.800061	endonuclease VIII | nei homolog 1 | Endonuclease VIII-like 1 | DNA-(apurinic or apyrimidinic site) lyase Neil1 | FPG1 | NEH1 | hFPG1 | FLJ22402 | nei-like protein 1 |endonuclease 8-like 1 | DNA glycosylase/AP lyase Neil1 | Nei-like protein 1 | Nei homolog 1 | NEI1 | endonuclease VIII-like 1 | nei endonuclease VIII-like 1 (E. coli) |EC 3.2.2.-,EC 4.2.99.18	This gene is a member of the Nei endonuclease VIII-like gene family which encodes DNA glycosylases. The encoded enzyme participates in the DNA repair pathway by initiating base excision repair by removing damaged bases, primarily oxidized pyrimidines. Multiple transcript variants encoding different isoforms have been found for this gene. (provided by RefSeq, Feb 2012)
ACOT11	-0.320909	0.800565	Brown fat-inducible thioesterase |START domain containing 14 | acyl-coenzyme A thioesterase 11 | KIAA0707 | Acyl-CoA thioester hydrolase 11 | adipose-associated thioesterase | BFIT | THEM1 | Adipose-associated thioesterase | THEA | thioesterase, adipose associated | Acyl-CoA thioesterase 11 | BFIT2 | brown fat-inducible thioesterase | thioesterase superfamily member 1 | acyl-CoA thioester hydrola…	This gene encodes a member of the acyl-CoA thioesterase family which catalyse the conversion of activated fatty acids to the corresponding non-esterified fatty acid and coenzyme A. Expression of a mouse homolog in brown adipose tissue is induced by low temperatures and repressed by warm temperatures. Higher levels of expression of the mouse homolog has been found in obesity-resistant mice compare…
TPM1	-0.312727	0.805118	tropomyosin 1 (alpha) isoform 3 | chromosome 15 open reading frame 13 |HTM-alpha | tropomyosin alpha-1 chain | alpha-tropomyosin | tropomyosin 1 (alpha) isoform 7 | CMD1Y | sarcomeric tropomyosin kappa | Tropomyosin-1 | Alpha-tropomyosin | CMH3 | tropomyosin 1 (alpha) | tropomyosin 1 (alpha) isoform 6 | TMSA | tropomyosin 1 (alpha) isoform 2 | tropomyosin 1 (alpha) isoform 4 | tropomyosin 1 (alph…	This gene is a member of the tropomyosin family of highly conserved, widely distributed actin-binding proteins involved in the contractile system of striated and smooth muscles and the cytoskeleton of non-muscle cells. Tropomyosin is composed of two alpha-helical chains arranged as a coiled-coil. It is polymerized end to end along the two grooves of actin filaments and provides stability to the f…
EPB41L5	-0.307273	0.808168	KIAA1548 |band 4.1-like protein 5 | FLJ12957 | BE37 | erythrocyte membrane protein band 4.1 like 5 | YMO1	0
INPP5F	-0.302727	0.810718	sac domain-containing phosphoinositide 5-phosphatase 2 | hSAC2 | Inositol polyphosphate 5-phosphatase F | Sac domain-containing inositol phosphatase 2 | SAC2 | phosphatidylinositide phosphatase SAC2 |MSTPO47 | inositol polyphosphate-5-phosphatase F | KIAA0966 | hSac2 | Sac domain-containing phosphoinositide 5-phosphatase 2 |EC 3.1.3.-	The protein encoded by this gene is an inositol 1,4,5-trisphosphate (InsP3) 5-phosphatase and contains a Sac domain. The activity of this protein is specific for phosphatidylinositol 4,5-bisphosphate and phosphatidylinositol 3,4,5-trisphosphate. Alternatively spliced transcript variants encoding multiple isoforms have been observed for this gene. (provided by RefSeq, Aug 2011)
RFFL	-0.302727	0.810718	RING finger and FYVE-like domain-containing protein 1 | Caspase regulator CARP2 | RING finger protein 189 | CARP-2 | RNF189 | caspases-8 and -10-associated RING finger protein 2 | FYVE-RING finger protein SAKURA | fring | caspase regulator CARP2 |CARP2 | Fring | ring finger and FYVE-like domain containing | rififylin | Caspases-8 and -10-associated RING finger protein 2 | RIFIFYLIN | FRING | ring…	0
DKFZp434M131	-0.3	0.812252	uncharacterized protein LOC645961 | DKFZP434M131 | family with sequence similarity 75, member C2	0
FDPS	-0.297273	0.813789	farnesyl pyrophosphate synthase | Dimethylallyltranstransferase | KIAA1293 | Geranyltranstransferase | geranyltranstransferase | dimethylallyltranstransferase | FPP synthase | Farnesyl diphosphate synthase | farnesyl pyrophosphate synthetase, dimethylallyltranstransferase, geranyltranstransferase | (2E,6E)-farnesyl diphosphate synthase | farnesyl diphosphate synthase | FPS | FPPS |FPP synthetase …	This gene encodes an enzyme that catalyzes the production of geranyl pyrophosphate and farnesyl pyrophosphate from isopentenyl pyrophosphate and dimethylallyl pyrophosphate. The resulting product, farnesyl pyrophosphate, is a key intermediate in cholesterol and sterol biosynthesis, a substrate for protein farnesylation and geranylgeranylation, and a ligand or agonist for certain hormone receptors…
NP	-0.291818	0.816872	Ovasin | neuropsin |KLK8 protein type 1 | kallikrein 8 (neuropsin/ovasin) | TADG14 | serine protease TADG-14 | serine protease 19 | NP | NRPN | kallikrein-related peptidase 8 | HNP | PRSS19 | Serine protease TADG-14 | Serine protease 19 | tumor-associated differentially expressed gene 14 protein | hK8 | kallikrein-8 | Tumor-associated differentially expressed gene 14 protein | neuropsin type 1 | …	Kallikreins are a subgroup of serine proteases having diverse physiological functions. Growing evidence suggests that many kallikreins are implicated in carcinogenesis and some have potential as novel cancer and other disease biomarkers. This gene is one of the fifteen kallikrein subfamily members located in a cluster on chromosome 19. Alternate splicing of this gene results in four transcript va…
CSPP1	-0.29	0.817902	CSPP |centrosome and spindle pole-associated protein 1 | FLJ22490 | centrosome and spindle pole associated protein 1	CSPP1 interacts with centrosomes and microtubules and plays a role in cell-cycle progression and spindle organization (Patzke et al., 2005 (PubMed 15580290); Patzke et al., 2006 (PubMed 16826565)).(supplied by OMIM, Mar 2008)
CXCL11	-0.29	0.817902	small inducible cytokine subfamily B (Cys-X-Cys), member 9B | Interferon-inducible T-cell alpha chemoattractant | small inducible cytokine B11 | SCYB9B | IP-9 | interferon gamma-inducible protein 9 | small-inducible cytokine B11 | chemokine (C-X-C motif) ligand 11 | Small-inducible cytokine B11 |C-X-C motif chemokine 11 | IP9 | interferon-inducible T-cell alpha chemoattractant | small inducible c…	Chemokines are a group of small (approximately 8 to 14 kD), mostly basic, structurally related molecules that regulate cell trafficking of various types of leukocytes through interactions with a subset of 7-transmembrane, G protein-coupled receptors. Chemokines also play fundamental roles in the development, homeostasis, and function of the immune system, and they have effects on cells of the cen…
PPM1A	-0.289091	0.818418	PP2C-alpha |PP2C-ALPHA | PPPM1A | MGC9201 | protein phosphatase 1A (formerly 2C), magnesium-dependent, alpha isoform | PP2Calpha | PP2CA | Protein phosphatase 2C isoform alpha | Protein phosphatase IA | protein phosphatase 1A | protein phosphatase, Mg2+/Mn2+ dependent, 1A |EC 3.1.3.16	The protein encoded by this gene is a member of the PP2C family of Ser/Thr protein phosphatases. PP2C family members are known to be negative regulators of cell stress response pathways. This phosphatase dephosphorylates, and negatively regulates the activities of, MAP kinases and MAP kinase kinases. It has been shown to inhibit the activation of p38 and JNK kinase cascades induced by environment…
ZNF354A	-0.288182	0.818933	transcription factor 17 | zinc finger protein eZNF | KID-1 | zinc finger protein 354A | Transcription factor 17 | Zinc finger protein eZNF | TCF-17 | EZNF | HKL1 | TCF17 | KID1	0
CDYL2	-0.286364	0.819966	PCCP1 | CDY-like 2 | chromodomain protein, Y-like 2 | FLJ38866 | chromodomain Y-like protein 2 | prostate cancer candidate protein 1, PCCP1	0
C11orf84	-0.285455	0.820483	chromosome 11 open reading frame 84 | uncharacterized protein C11orf84 |hypothetical protein BC007540	0
ZFYVE26	-0.275455	0.82619	spastic paraplegia 15 (complicated, autosomal recessive) |spastizin | SPG15 | zinc finger, FYVE domain containing 26 | Spastizin | FYVE-CENT | FYVE domain-containing centrosomal protein | KIAA0321 | zinc finger FYVE domain-containing protein 26	This gene encodes a protein which contains a FYVE zinc finger binding domain. The presence of this domain is thought to target these proteins to membrane lipids through interaction with phospholipids in the membrane. Mutations in this gene are associated with autosomal recessive spastic paraplegia-15. (provided by RefSeq, Oct 2008)
XGPY2	-0.272727	0.827753	XG | XGPY | Xg pseudogene, Y-linked 2	0
ZNF783	-0.270909	0.828797	zinc finger family member 783 | DKFZp667J212 |protein ZNF783	0
SNHG10	-0.27	0.82932	C14orf62 | chromosome 14 open reading frame 62 | NCRNA00063 | LINC00063 | small nucleolar RNA host gene 10 (non-protein coding) |FLJ40557	0
APBA2BP	-0.268182	0.830365	Neuronal calcium-binding protein 3 | neuronal calcium-binding protein NECAB3 | NIP1 | N-terminal EF-hand calcium binding protein 3 | synaptotagmin interacting protein STIP3 | neuronal calcium-binding protein 3 | dJ63M2.5 | amyloid beta (A4) precursor protein-binding, family A, member 2 binding protein | Nek2-interacting protein 1 | Amyloid beta A4 protein-binding family A member 2-binding protein…	The protein encoded by this gene interacts with the amino-terminal domain of the neuron-specific X11-like protein (X11L), inhibits the association of X11L with amyloid precursor protein through a non-competitive mechanism, and abolishes the suppression of beta-amyloid production by X11L. This protein, together with X11L, may play an important role in the regulatory system of amyloid precursor pro…
TMC8	0.282727	1.21649	epidermodysplasia verruciformis 2 | EV2 |epidermodysplasia verruciformis protein 2 | transmembrane channel-like protein 8 | transmembrane channel-like 8 | EVIN2 | EVER2 | Epidermodysplasia verruciformis protein 2	Epidermodysplasia verruciformis (EV) is an autosomal recessive dermatosis characterized by abnormal susceptibility to human papillomaviruses (HPVs) and a high rate of progression to squamous cell carcinoma on sun-exposed skin. EV is caused by mutations in either of two adjacent genes located on chromosome 17q25.3. Both of these genes encode integral membrane proteins that localize to the endoplas…
DKFZP434P211	0.288182	1.2211	UNQ2565 |DKFZP434P211 | POM121 transmembrane nucleoporin-like 9, pseudogene | POM121 membrane glycoprotein-like 9, pseudogene	This locus is inferred to be a transcribed pseudogene based on the observation that protein homology is limited to the first of seven exons (indicated by alignment of AL117401.1 to the assembled human genome). This pattern suggests rapid turnover by the nonsense-mediated decay pathway. (provided by RefSeq, Jul 2008)
RAB6A	0.346364	1.27135	RAB6 | Rab GTPase | ras-related protein Rab-6A | RAB6A, member RAS oncogene family |RAB6, member RAS oncogene family | Rab-6	This gene encodes a member of the RAB family, which belongs to the small GTPase superfamily. GTPases of the RAB family bind to various effectors to regulate the targeting and fusion of transport carriers to acceptor compartments. This protein is located at the Golgi apparatus, which regulates trafficking in both a retrograde (from early endosomes and Golgi to the endoplasmic reticulum) and an ant…
SNORA49	0.380909	1.30216	small nucleolar RNA, H/ACA box 49 |ACA49 | ACA49	0
ZNF107	0.390909	1.31122	zinc finger protein 107 (Y8) |C2H2 type zinc-finger protein | Zinc finger protein ZFD25 | zinc finger protein 107 | ZNF588 | zinc finger protein 588 | ZFD25 | zinc finger protein (ZFD25) | smap-7 | zinc finger protein ZFD25 | Y8 | Zinc finger protein 588	Zinc finger proteins (ZNFs), which bind nucleic acids, perform many key functions, the most important of which is regulating transcription. See ZNF91 (MIM 603971) for general information on ZNFs.(supplied by OMIM, Mar 2008)
OR2W3	0.401818	1.32117	Olfactory receptor 2W8 | OR2W8P | OST718 | olfactory receptor, family 2, subfamily W, member 8 pseudogene | olfactory receptor OR1-49 | olfactory receptor, family 2, subfamily W, member 3 pseudogene |olfactory receptor 2W3 | OR2W3P | olfactory receptor 2W8 | olfactory receptor, family 2, subfamily W, member 3 | Olfactory receptor OR1-49	Olfactory receptors interact with odorant molecules in the nose, to initiate a neuronal response that triggers the perception of a smell. The olfactory receptor proteins are members of a large family of G-protein-coupled receptors (GPCR) arising from single coding-exon genes. Olfactory receptors share a 7-transmembrane domain structure with many neurotransmitter and hormone receptors and are resp…
TIMP2	0.411818	1.33036	tissue inhibitor of metalloproteinase 2 |metalloproteinase inhibitor 2 | CSC-21K | tissue inhibitor of metalloproteinases 2 | TIMP-2 | TIMP metallopeptidase inhibitor 2 | Tissue inhibitor of metalloproteinases 2	This gene is a member of the TIMP gene family. The proteins encoded by this gene family are natural inhibitors of the matrix metalloproteinases, a group of peptidases involved in degradation of the extracellular matrix. In addition to an inhibitory role against metalloproteinases, the encoded protein has a unique role among TIMP family members in its ability to directly suppress the proliferation…
TNRC15	0.459091	1.37468	Trinucleotide repeat-containing gene 15 protein | TNRC15 | trinucleotide repeat containing 15 | PERQ amino acid-rich with GYF domain-containing protein 2 | KIAA0642 | PERQ3 | GRB10 interacting GYF protein 2 | PERQ amino acid rich, with GYF domain 2 | Parkinson disease (autosomal recessive, early onset) 11 | PERQ2 | PERQ amino acid rich, with GYF domain 3 | PARK11 | trinucleotide repeat-containing…	The protein encoded by this gene interacts with GRB10 and may be involved in the regulation of tyrosine kinase receptor signaling. This gene contains CAG repeats, and the encoded protein contains stretches glutamine and glutamic acid residues. Defects in this gene are a cause of Parkinson disease type 11 (PARK11). Multiple transcript variants encoding several different isoforms have been found fo…
MIR345	0.460909	1.37641	microRNA 345 | mir-345 | hsa-mir-345 |MIRN345 | MIRN345	microRNAs (miRNAs) are short (20-24 nt) non-coding RNAs that are involved in post-transcriptional regulation of gene expression in multicellular organisms by affecting both the stability and translation of mRNAs. miRNAs are transcribed by RNA polymerase II as part of capped and polyadenylated primary transcripts (pri-miRNAs) that can be either protein-coding or non-coding. The primary transcript …
MOG	0.48	1.39474	MOG Ig-AluB | myelin oligodendrocyte glycoprotein | myelin-oligodendrocyte glycoprotein | MOGIG2 | MOG alpha-5 | NRCLP7	The product of this gene is a membrane protein expressed on the oligodendrocyte cell surface and the outermost surface of myelin sheaths. Due to this localization, it is a primary target antigen involved in immune-mediated demyelination. This protein may be involved in completion and maintenance of the myelin sheath and in cell-cell communication. Alternatively spliced transcript variants encodin…
TMPRSS7	0.505455	1.41957	transmembrane serine protease 7 |matriptase-3 | transmembrane protease serine 7 | type II transmembrane serine protease 7 | Matriptase-3 | transmembrane protease, serine 7 |EC 3.4.21.-	0
BCL2L14	0.542727	1.45672	BCL-G | Apoptosis regulator Bcl-G |apoptosis facilitator Bcl-2-like protein 14 | bcl2-L-14 | Bcl2-L-14 | BCLG | apoptosis regulator BCL-G | BCL2-like 14 (apoptosis facilitator)	The protein encoded by this gene belongs to the BCL2 protein family. BCL2 family members form hetero- or homodimers and act as anti- or pro-apoptotic regulators that are involved in a wide variety of cellular activities. Overexpression of this gene has been shown to induce apoptosis in cells. Three alternatively spliced transcript variants encoding two distinct isoforms have been reported for thi…
CALN1	0.542727	1.45672	CaBP8 | CABP8 |calcium-binding protein 8 | Calneuron I | calcium-binding protein CABP8 | calneuron 1 | Calneuron-1 | calneuron I | calneuron-1	This gene encodes a protein with high similarity to the calcium-binding proteins of the calmodulin family. The encoded protein contains two EF-hand domains and potential calcium-binding sites. Alternative splicing results in multiple transcript variants. (provided by RefSeq, Jul 2008)
RLBP1	0.546364	1.4604	retinaldehyde-binding protein 1 | retinaldehyde binding protein 1 | CRALBP | Cellular retinaldehyde-binding protein | cellular retinaldehyde-binding protein-1 |cellular retinaldehyde-binding protein	The protein encoded by this gene is a 36-kD water-soluble protein which carries 11-cis-retinaldehyde or 11-cis-retinal as physiologic ligands. It may be a functional component of the visual cycle. Mutations of this gene have been associated with severe rod-cone dystrophy, Bothnia dystrophy (nonsyndromic autosomal recessive retinitis pigmentosa) and retinitis punctata albescens. (provided by RefSe…
ACSS2	0.562727	1.47706	cytoplasmic acetyl-coenzyme A synthetase | Acyl-activating enzyme | acyl-activating enzyme | acetate-CoA ligase | Acetyl-CoA synthetase | ACAS2 | acetate thiokinase | ACS | acyl-CoA synthetase short-chain family member 2 |ACECS | acetyl-Coenzyme A synthetase 2 (ADP forming) | acetyl-coenzyme A synthetase, cytoplasmic | dJ1161H23.1 | Acyl-CoA synthetase short-chain family member 2 | Acetate--CoA l…	This gene encodes a cytosolic enzyme that catalyzes the activation of acetate for use in lipid synthesis and energy generation. The protein acts as a monomer and produces acetyl-CoA from acetate in a reaction that requires ATP. Expression of this gene is regulated by sterol regulatory element-binding proteins, transcription factors that activate genes required for the synthesis of cholesterol and…
HTR3D	0.567273	1.48172	Serotonin receptor 3D | 5-HT3-D | 5-hydroxytryptamine (serotonin) receptor 3D, ionotropic | 5-hydroxytryptamine receptor 3D |5-hydroxytryptamine receptor 3 subunit D | 5-HT3D | 5HT3D | serotonin receptor 3D | 5-hydroxytryptamine (serotonin) receptor 3 family member D | serotonin 5-HT-3D receptor	The protein encoded this gene belongs to the ligand-gated ion channel receptor superfamily. This gene encodes subunit D of the type 3 receptor for 5-hydroxytryptamine (serotonin), a biogenic hormone that functions as a neurotransmitter, a mitogen and a hormone. This hormone has been linked to neuropsychiatric disorders, including anxiety, depression, and migraine. Serotonin receptors causes fast …
OSBP	0.584545	1.49957	OSBP1 | oxysterol binding protein |oxysterol-binding protein 1	Oxysterol binding protein is an intracellular protein that is believed to transport sterols from lysosomes to the nucleus where the sterol down-regulates the genes for the LDL receptor, HMG-CoA reductase, and HMG synthetase (provided by RefSeq, Jul 2008)
CRAT	0.595455	1.51095	Carnitine acetyltransferase | Carnitine acetylase | CrAT | CAT | CAT1 | carnitine acetyltransferase |carnitine acetylase | carnitine O-acetyltransferase |EC 2.3.1.7	This gene encodes carnitine acetyltransferase (CRAT), which is a key enzyme in the metabolic pathway in mitochondria, peroxisomes and endoplasmic reticulum. CRAT catalyzes the reversible transfer of acyl groups from an acyl-CoA thioester to carnitine and regulates the ratio of acylCoA/CoA in the subcellular compartments. Two transcript variants encoding different isoforms have been found for this…
PTPRA	0.595455	1.51095	PTPase-alpha |HEPTP | tyrosine phosphatase alpha | Protein-tyrosine phosphatase alpha | HPTPalpha | LRP | receptor-type tyrosine-protein phosphatase alpha | protein-tyrosine phosphatase alpha | PTPA | HLPR | HPTPA | Leukocyte common antigen-related peptide (protein tyrosine phosphate) | protein tyrosine phosphatase, receptor type, A | PTPRL2 | protein tyrosine phosphatase, receptor type, alpha po…	The protein encoded by this gene is a member of the protein tyrosine phosphatase (PTP) family. PTPs are known to be signaling molecules that regulate a variety of cellular processes including cell growth, differentiation, mitotic cycle, and oncogenic transformation. This PTP contains an extracellular domain, a single transmembrane segment and two tandem intracytoplasmic catalytic domains, and thu…
HAS2	0.600909	1.51667	hyaluronic acid synthase 2 | Hyaluronate synthase 2 | HA synthase 2 | Hyaluronic acid synthase 2 | hyaluronan synthase 2 |hyaluronate synthase 2 |EC 2.4.1.212	Hyaluronan or hyaluronic acid (HA) is a high molecular weight unbranched polysaccharide synthesized by a wide variety of organisms from bacteria to mammals, and is a constituent of the extracellular matrix. It consists of alternating glucuronic acid and N-acetylglucosamine residues that are linked by beta-1-3 and beta-1-4 glycosidic bonds. HA is synthesized by membrane-bound synthase at the inner…
NSUN2	0.608182	1.52434	Misu | Myc-induced SUN-domain-containing protein | tRNA (cytosine(34)-C(5))-methyltransferase | NOL1/NOP2/Sun domain family 2 |5-methycytoisine methyltransferase | tRNA (cytosine-5-)-methyltransferase NSUN2 | tRNA methyltransferase 4 homolog | MRT5 | tRNA (cytosine-5-)-methyltransferase | substrate of AIM1/Aurora kinase B | myc-induced SUN domain-containing protein | TRM4 | FLJ20303 | NOP2/Sun RN…	This gene encodes a methyltransferase that catalyzes the methylation of cytosine to 5-methylcytosine (m5C) at position 34 of intron-containing tRNA(Leu)(CAA) precursors. This modification is necessary to stabilize the anticodon-codon pairing and correctly translate the mRNA. Alternatively spliced transcript variants encoding different isoforms have been noted for this gene.(provided by RefSeq, Ma…
FAM90A2P	0.616364	1.53301	family with sequence similarity 90, member A2, pseudogene	0
TAF6L	0.625455	1.5427	TAF6-like RNA polymerase II, p300/CBP-associated factor (PCAF)-associated factor, 65 kD | PCAF-associated factor 65-alpha | PAF65-alpha | p300/CBP-associated factor (PCAF)-associated factor 65 | PAF65A | TAF6-like RNA polymerase II p300/CBP-associated factor-associated factor 65 kDa subunit 6L | TAF6-like RNA polymerase II, p300/CBP-associated factor (PCAF)-associated factor, 65kDa |PCAF-associat…	Initiation of transcription by RNA polymerase II requires the activities of more than 70 polypeptides. The protein that coordinates these activities is transcription factor IID (TFIID), which binds to the core promoter to position the polymerase properly, serves as the scaffold for assembly of the remainder of the transcription complex, and acts as a channel for regulatory signals. TFIID is compo…
PZP	0.627273	1.54464	pregnancy-zone protein |pregnancy zone protein | CPAMD6 | C3 and PZP-like alpha-2-macroglobulin domain-containing protein 6	0
C1orf26	0.634545	1.55245	HsSwt1 | SWT1 RNA endoribonuclease homolog (S. cerevisiae) |transcriptional protein SWT1 | FLJ20121 | chromosome 1 open reading frame 26 | C1orf26	0
SPRR1B	0.640909	1.55931	cornifin-B | GADD33 | 14.9 kDa pancornulin | cornifin B | small proline-rich protein 1B |CORNIFIN | Small proline-rich protein IB | SPRR1 | SPR-IB | small proline-rich protein IB	0
KRTAP20-3	0.651818	1.57115	keratin-associated protein 20-3 | KAP20.3 | KRTAP19P4 | keratin associated protein 19 pseudogene 4 | KAP19D | keratin associated protein 20-3	0
CCDC135	0.658182	1.57809	Coiled-coil domain-containing protein 135 |coiled-coil domain-containing protein 135 | coiled-coil domain-containing protein lobo homolog | C16orf50 | FAP50 | DKFZp434I099 | coiled-coil domain containing 135 | chromosome 16 open reading frame 50	0
ZBTB6	0.669091	1.59007	Zinc finger protein with interaction domain | zinc finger protein with interaction domain |zinc finger and BTB domain-containing protein 6 | ZNF482 | Zinc finger protein 482 | zinc finger and BTB domain containing 6 | zinc finger protein 482 | ZID	0
FUNDC1	0.684545	1.6072	MGC51029 |FUN14 domain-containing protein 1 | FUN14 domain containing 1	This gene encodes a protein with a FUN14 superfamily domain. The function of the encoded protein is not known. (provided by RefSeq, Sep 2011)
BUD13	0.733636	1.66283	MGC13125 | BUD13 homolog (S. cerevisiae) |BUD13 homolog | functional spliceosome-associated protein 71 | fSAP71 | BUD13 homolog (yeast) | Cwc26	0
STRN	0.741818	1.67228	striatin | striatin, calmodulin-binding protein | striatin, calmodulin binding protein | SG2NA	0
LENG1	0.76	1.69349	leukocyte receptor cluster (LRC) member 1 |leukocyte receptor cluster member 1	0
RAB40A	0.769091	1.7042	Protein Rar-2 | SOCS box containing protein RAR2A | RAR2A | protein Rar-2 | RAB40A, member RAS oncogene family | ras-related protein Rab-40A | Rar-2 | SOCS box-containing protein RAR2A |RAR2	This gene encodes a member of the Rab40 subfamily of Rab small GTP-binding proteins that contains a C-terminal suppressors of cytokine signaling box. (provided by RefSeq, Apr 2010)
TSPY1	0.779091	1.71605	cancer/testis antigen 78 | CT78 | TSPY | pJA923 | testis specific protein, Y-linked 1 | Cancer/testis antigen 78 |DYS14 | testis-specific Y-encoded protein 1 | testis specific protein, Y-linked	The protein encoded by this gene is found only in testicular tissue and may be involved in spermatogenesis. Approximately 35 copies of this gene are present in humans, but only a single, nonfunctional orthologous gene is found in mouse. Two transcript variants encoding different isoforms have been found for this gene. (provided by RefSeq, Oct 2010)
DNAJB2	0.805455	1.7477	DnaJ protein homolog 1 | Heat shock 40 kDa protein 3 | HSJ1 | Heat shock protein J1 | heat shock protein, neuronal DNAJ-like 1 | heat shock 40 kDa protein 3 | heat shock protein J1 | dnaJ protein homolog 1 |dnaJ homolog subfamily B member 2 | HSJ-1 | DnaJ (Hsp40) homolog, subfamily B, member 2 | HSPF3	This gene is almost exclusively expressed in the brain, mainly in the neuronal layers. It encodes a protein that shows sequence similarity to bacterial DnaJ protein and the yeast homologs. In bacteria, this protein is implicated in protein folding and protein complex dissociation. Alternatively spliced transcript variants encoding different isoforms have been described for this gene. (provided by…
FLJ37644	0.810909	1.75432	uncharacterized LOC400618	0
CEACAM21	0.837273	1.78667	CEACAM3 | carcinoembryonic antigen-related cell adhesion molecule 21 | R29124_1 | FLJ13540	0
ATP13A2	0.85	1.8025	CLN12 | PARK9 | Parkinson disease (autosomal recessive) 9 (Kufor-Rakeb syndrome) | ATPase type 13A2 | KRPPD | HSA9947 |probable cation-transporting ATPase 13A2 | putative ATPase |EC 3.6.3.-	This gene encodes a member of the P5 subfamily of ATPases which transports inorganic cations as well as other substrates. Mutations in this gene are associated with Kufor-Rakeb syndrome (KRS), also referred to as Parkinson disease 9. Multiple transcript variants encoding different isoforms have been found for this gene.(provided by RefSeq, Nov 2008)
SPATA2L	0.909091	1.87786	MGC26885 | spermatogenesis associated 2-like | chromosome 16 open reading frame 76 |spermatogenesis-associated protein 2-like protein | SPATA2-like protein | C16orf76 | tamo	0
ACPT	0.913636	1.88379	acid phosphatase, testicular |testicular acid phosphatase |EC 3.1.3.2	Acid phosphatases are enzymes capable of hydrolyzing orthophosphoric acid esters in an acid medium. This gene is up-regulated by androgens and is down-regulated by estrogens in the prostate cancer cell line. This gene exhibits a lower level of expression in testicular cancer tissues than in normal tissues. The protein encoded by this gene has structural similarity to prostatic and lysosomal acid …
CICE	0.971818	1.96131	cell death-inducing DFFA-like effector c pseudogene |CICE | CICE	0
