# Supplementary material for: The miRNA and mRNA Signatures of Peripheral Blood Cells in Humans Infected with Trypanosoma brucei gambiense
Source: PLoS One. 2013 Jun 27;8(6):e67312. doi: 10.1371/journal.pone.0067312 (PMC3695006; doi:10.1371/journal.pone.0067312)
Supplement: Table S2 — Predicted targets of the miRNAs that were significantly changed in sleeping sickness samples. Only mRNAs that also showed a change in expression are included. (XLS) [file pone.0067312.s002.xls]

## Sheet: Sheet1
Probe ID	Symbol	Fold Change	Predicting Algorithm	Confidence	Symbol	Regulation	Annotation
hsa-miR-27b	miR-27b-3p (and other miRNAs w/seed UCACAGU)	-6.739	TargetScan Human	Moderate (predicted)	RFXAP	0.40104	RFX-associated protein |RFX DNA-binding complex 36 kDa subunit | regulatory factor X-associated protein | RFX DNA-binding complex 36 kDa subunit
hsa-miR-454	miR-301a-3p (and other miRNAs w/seed AGUGCAA)	-4.115	TargetScan Human	Moderate (predicted)	RFXAP	0.40104	RFX-associated protein |RFX DNA-binding complex 36 kDa subunit | regulatory factor X-associated protein | RFX DNA-binding complex 36 kDa subunit
hsa-miR-98	let-7a-5p (and other miRNAs w/seed GAGGUAG)	-6.263	TargetScan Human	High (predicted)	EPB41	0.50698	EPB4.1 | E41P | erythrocyte membrane protein band 4.1 (elliptocytosis 1, RH-linked) |HE | protein 4.1 | band 4.1 | EL1 | erythrocyte surface protein band 4.1 | Band 4.1 | 4.1R | P4.1
hsa-miR-27b	miR-27b-3p (and other miRNAs w/seed UCACAGU)	-6.739	TargetScan Human	High (predicted)	EPB41	0.50698	EPB4.1 | E41P | erythrocyte membrane protein band 4.1 (elliptocytosis 1, RH-linked) |HE | protein 4.1 | band 4.1 | EL1 | erythrocyte surface protein band 4.1 | Band 4.1 | 4.1R | P4.1
hsa-miR-374c	miR-374c-5p (and other miRNAs w/seed UAAUACA)	-4.565	TargetScan Human	Moderate (predicted)	EPB41	0.50698	EPB4.1 | E41P | erythrocyte membrane protein band 4.1 (elliptocytosis 1, RH-linked) |HE | protein 4.1 | band 4.1 | EL1 | erythrocyte surface protein band 4.1 | Band 4.1 | 4.1R | P4.1
hsa-miR-454	miR-301a-3p (and other miRNAs w/seed AGUGCAA)	-4.115	TargetScan Human	High (predicted)	PTPRG	0.564304	protein tyrosine phosphatase gamma | H_RG317H01.1 | PTPG | R-PTP-GAMMA | Protein-tyrosine phosphatase gamma | RPTPG | receptor-type tyrosine-protein phosphatase gamma |HPTPG | protein tyrosine phosphatase, receptor type, G | receptor tyrosine phosphatase gamma | protein-tyrosine phosphatase gamma | protein tyrosine phosphatase, receptor type, gamma polypeptide | receptor-type protein phosphatase …
hsa-miR-98	let-7a-5p (and other miRNAs w/seed GAGGUAG)	-6.263	TargetScan Human	High (predicted)	ACSL6	0.570023	LACS5 | LACS 6 | fatty-acid-Coenzyme A ligase, long-chain 6 | LACS2 | Long-chain acyl-CoA synthetase 6 | KIAA0837 | long-chain-fatty-acid--CoA ligase 6 |long fatty acyl-CoA synthetase 2 | ACS2 | FACL6 | acyl-CoA synthetase long-chain family member 6 |EC 6.2.1.3
hsa-miR-98	let-7a-5p (and other miRNAs w/seed GAGGUAG)	-6.263	Ingenuity Expert Findings,TargetScan Human	Experimentally Observed,High (predicted)	BCL2L1	0.591987	PPP1R52 | apoptosis regulator Bcl-X | BCL2L | bcl-2-like protein 1 | BCLX | protein phosphatase 1, regulatory subunit 52 | BCLXS | BCL2-like 1 | BCLXL |BCL-XL/S | bcl-xL | Bcl2-L-1 | Bcl-X | Apoptosis regulator Bcl-X | bcl-xS
hsa-miR-4291	miR-4291 (miRNAs w/seed UCAGCAG)	-6.051	TargetScan Human	Moderate (predicted)	ARF4	0.619073	ADP-ribosylation factor 2 | ADP-ribosylation factor 4 | ARF2 | ADP-ribosylation factor 2
hsa-miR-193b	miR-193b-3p (and other miRNAs w/seed ACUGGCC)	4.046	TargetScan Human	High (predicted)	GPR146	0.622986	PGR8 |G protein-coupled receptor PGR8 | probable G-protein coupled receptor 146 | G protein-coupled receptor 146 | G-protein coupled receptor PGR8
hsa-miR-4291	miR-4291 (miRNAs w/seed UCAGCAG)	-6.051	TargetScan Human	Moderate (predicted)	GPR179	0.640098	GPR158-like |CSNB1E | Probable G-protein coupled receptor 158-like 1 | GPR158L1 | probable G-protein coupled receptor 158-like 1 | GPR158L | G protein-coupled receptor 179 | probable G-protein coupled receptor 179 | GPR158-like 1
hsa-miR-193b	miR-193b-3p (and other miRNAs w/seed ACUGGCC)	4.046	TargetScan Human	Moderate (predicted)	EIF2S1	0.653547	eukaryotic translation initiation factor 2 subunit alpha | EIF-2alpha | eukaryotic translation initiation factor 2, subunit 1 (alpha, 35kD ) | eIF-2alpha | eIF-2A | EIF2 | eukaryotic translation initiation factor 2, subunit 1 alpha, 35kDa | eIF-2-alpha | eukaryotic translation initiation factor 2 subunit 1 | EIF2A |EIF-2 | EIF-2A | Eukaryotic translation initiation factor 2 subunit alpha
hsa-miR-454	miR-301a-3p (and other miRNAs w/seed AGUGCAA)	-4.115	TargetScan Human	High (predicted)	PRKAB1	0.668121	5'-AMP-activated protein kinase subunit beta-1 | AMPK | AMPK beta -1 chain | AMPK subunit beta-1 | AMP-activated protein kinase beta subunit | AMPK beta 1 | AMPKb | protein kinase, AMP-activated, beta 1 non-catalytic subunit | HAMPKb | protein kinase, AMP-activated, noncatalytic, beta-1 |5'-AMP-activated protein kinase beta-1 subunit
hsa-miR-195	miR-16-5p (and other miRNAs w/seed AGCAGCA)	-5.057	TargetScan Human	High (predicted)	PIK3R1	0.672768	phosphoinositide-3-kinase, regulatory subunit 1 (alpha) | p85-ALPHA | phosphoinositide-3-kinase regulatory subunit | phosphatidylinositol 3-kinase, regulatory subunit, polypeptide 1 (p85 alpha) | PI3-kinase subunit p85-alpha | PI3-kinase regulatory subunit alpha | PtdIns-3-kinase regulatory subunit alpha | phosphatidylinositol 3-kinase regulatory subunit alpha |phosphatidylinositol 3-kinase 85 kD…
hsa-miR-193b	miR-193b-3p (and other miRNAs w/seed ACUGGCC)	4.046	TargetScan Human	High (predicted)	MAPK10	0.675317	JNK3A | mitogen-activated protein kinase 10 | Stress-activated protein kinase JNK3 | p493F12 | c-Jun N-terminal kinase 3 | SAPK1b | PRKM10 | stress-activated protein kinase JNK3 | stress activated protein kinase beta | stress-activated protein kinase 1b |JNK3 alpha protein kinase | MAP kinase p49 3F12 | JNK3 | MAPK 10 | MAP kinase 10 | Stress-activated protein kinase 1b | SAPK1B | p54bSAPK |EC 2.…
hsa-miR-27b	miR-27b-3p (and other miRNAs w/seed UCACAGU)	-6.739	TargetScan Human	High (predicted)	MAPK10	0.675317	JNK3A | mitogen-activated protein kinase 10 | Stress-activated protein kinase JNK3 | p493F12 | c-Jun N-terminal kinase 3 | SAPK1b | PRKM10 | stress-activated protein kinase JNK3 | stress activated protein kinase beta | stress-activated protein kinase 1b |JNK3 alpha protein kinase | MAP kinase p49 3F12 | JNK3 | MAPK 10 | MAP kinase 10 | Stress-activated protein kinase 1b | SAPK1B | p54bSAPK |EC 2.…
hsa-miR-454	miR-301a-3p (and other miRNAs w/seed AGUGCAA)	-4.115	TargetScan Human	High (predicted)	MAPK10	0.675317	JNK3A | mitogen-activated protein kinase 10 | Stress-activated protein kinase JNK3 | p493F12 | c-Jun N-terminal kinase 3 | SAPK1b | PRKM10 | stress-activated protein kinase JNK3 | stress activated protein kinase beta | stress-activated protein kinase 1b |JNK3 alpha protein kinase | MAP kinase p49 3F12 | JNK3 | MAPK 10 | MAP kinase 10 | Stress-activated protein kinase 1b | SAPK1B | p54bSAPK |EC 2.…
hsa-miR-195	miR-16-5p (and other miRNAs w/seed AGCAGCA)	-5.057	TarBase,TargetScan Human	Experimentally Observed,High (predicted)	SPTLC1	0.68259	LBC1 | serine C-palmitoyltransferase | hereditary sensory neuropathy, type 1 |long chain base biosynthesis protein 1 | SPT 1 | SPTI | serine-palmitoyl-CoA transferase 1 | Long chain base biosynthesis protein 1 | LCB 1 | HSAN | SPT1 | hLCB1 | serine palmitoyltransferase, long chain base subunit 1 | serine palmitoyltransferase 1 | Serine-palmitoyl-CoA transferase 1 | HSN1 | LCB1 | HSAN1 |EC 2.3.1.50
hsa-miR-195	miR-16-5p (and other miRNAs w/seed AGCAGCA)	-5.057	TargetScan Human	High (predicted)	UBE4B	0.683451	Ubiquitin fusion degradation protein 2 | ubiquitination factor E4B (UFD2 homolog, yeast) | ubiquitination factor E4B (homologous to yeast UFD2) | homozygously deleted in neuroblastoma-1 | UFD2A | ubiquitination factor E4B | homozygously deleted in neuroblastoma 1 | ubiquitin conjugation factor E4 B | homologous to yeast UFD2 |UFD2A-III/UBE4B-III splice isoform | ubiquitin-fusion degradation prote…
hsa-miR-27b	miR-27b-3p (and other miRNAs w/seed UCACAGU)	-6.739	TargetScan Human	Moderate (predicted)	ADORA1	0.686472	RDC7 | adenosine A1 receptor |adenosine receptor A1
hsa-miR-199a-3p	miR-199a-3p (and other miRNAs w/seed CAGUAGU)	-6.92	TarBase	Experimentally Observed	MET	0.704438	SF receptor | HGF receptor | RCCP2 | hepatocyte growth factor receptor | met proto-oncogene tyrosine kinase | HGFR | Scatter factor receptor | Proto-oncogene c-Met |c-Met | AUTS9 | tyrosine-protein kinase Met | scatter factor receptor | proto-oncogene c-Met | met proto-oncogene (hepatocyte growth factor receptor) | Tyrosine-protein kinase Met | HGF/SF receptor |EC 2.7.10.1
hsa-miR-27b	miR-27b-3p (and other miRNAs w/seed UCACAGU)	-6.739	TargetScan Human	High (predicted)	MET	0.704438	SF receptor | HGF receptor | RCCP2 | hepatocyte growth factor receptor | met proto-oncogene tyrosine kinase | HGFR | Scatter factor receptor | Proto-oncogene c-Met |c-Met | AUTS9 | tyrosine-protein kinase Met | scatter factor receptor | proto-oncogene c-Met | met proto-oncogene (hepatocyte growth factor receptor) | Tyrosine-protein kinase Met | HGF/SF receptor |EC 2.7.10.1
hsa-miR-454	miR-301a-3p (and other miRNAs w/seed AGUGCAA)	-4.115	TargetScan Human	High (predicted)	MET	0.704438	SF receptor | HGF receptor | RCCP2 | hepatocyte growth factor receptor | met proto-oncogene tyrosine kinase | HGFR | Scatter factor receptor | Proto-oncogene c-Met |c-Met | AUTS9 | tyrosine-protein kinase Met | scatter factor receptor | proto-oncogene c-Met | met proto-oncogene (hepatocyte growth factor receptor) | Tyrosine-protein kinase Met | HGF/SF receptor |EC 2.7.10.1
hsa-miR-98	let-7a-5p (and other miRNAs w/seed GAGGUAG)	-6.263	TarBase,miRecords	Experimentally Observed	NF2	0.705771	Neurofibromin-2 |ACN | neurofibromin 2 (merlin) | Moesin-ezrin-radixin-like protein | neurofibromin-2 | SCH | Schwannomerlin | BANF | moesin-ezrin-radixin like | neurofibromin 2 (bilateral acoustic neuroma) | Schwannomin | schwannomin | schwannomerlin | moesin-ezrin-radizin-like protein | moesin-ezrin-radixin-like protein | merlin
hsa-miR-146b-5p	miR-146a-5p (and other miRNAs w/seed GAGAACU)	-4.271	TargetScan Human	High (predicted)	NF2	0.705771	Neurofibromin-2 |ACN | neurofibromin 2 (merlin) | Moesin-ezrin-radixin-like protein | neurofibromin-2 | SCH | Schwannomerlin | BANF | moesin-ezrin-radixin like | neurofibromin 2 (bilateral acoustic neuroma) | Schwannomin | schwannomin | schwannomerlin | moesin-ezrin-radizin-like protein | moesin-ezrin-radixin-like protein | merlin
hsa-miR-195	miR-16-5p (and other miRNAs w/seed AGCAGCA)	-5.057	TargetScan Human	Moderate (predicted)	NF2	0.705771	Neurofibromin-2 |ACN | neurofibromin 2 (merlin) | Moesin-ezrin-radixin-like protein | neurofibromin-2 | SCH | Schwannomerlin | BANF | moesin-ezrin-radixin like | neurofibromin 2 (bilateral acoustic neuroma) | Schwannomin | schwannomin | schwannomerlin | moesin-ezrin-radizin-like protein | moesin-ezrin-radixin-like protein | merlin
hsa-miR-193b	miR-193b-3p (and other miRNAs w/seed ACUGGCC)	4.046	TargetScan Human	Moderate (predicted)	NF2	0.705771	Neurofibromin-2 |ACN | neurofibromin 2 (merlin) | Moesin-ezrin-radixin-like protein | neurofibromin-2 | SCH | Schwannomerlin | BANF | moesin-ezrin-radixin like | neurofibromin 2 (bilateral acoustic neuroma) | Schwannomin | schwannomin | schwannomerlin | moesin-ezrin-radizin-like protein | moesin-ezrin-radixin-like protein | merlin
hsa-miR-195	miR-16-5p (and other miRNAs w/seed AGCAGCA)	-5.057	TargetScan Human	Moderate (predicted)	NKX3-1	0.709785	NK3 transcription factor related, locus 1 (Drosophila) | NKX3 | NKX3A | NKX3.1 |NK homeobox, family 3, A | NK3 transcription factor homolog A | Homeobox protein NK-3 homolog A | NK homeobox (Drosophila), family 3, A | NK3 transcription factor related, locus 1 | NK3 homeobox 1 | homeobox protein NK-3 homolog A | homeobox protein Nkx-3.1 | BAPX2
hsa-miR-27b	miR-27b-3p (and other miRNAs w/seed UCACAGU)	-6.739	TargetScan Human	High (predicted)	NKX3-1	0.709785	NK3 transcription factor related, locus 1 (Drosophila) | NKX3 | NKX3A | NKX3.1 |NK homeobox, family 3, A | NK3 transcription factor homolog A | Homeobox protein NK-3 homolog A | NK homeobox (Drosophila), family 3, A | NK3 transcription factor related, locus 1 | NK3 homeobox 1 | homeobox protein NK-3 homolog A | homeobox protein Nkx-3.1 | BAPX2
hsa-miR-27b	miR-27b-3p (and other miRNAs w/seed UCACAGU)	-6.739	TargetScan Human	High (predicted)	TFPI	0.71068	Extrinsic pathway inhibitor | TFPI1 | Lipoprotein-associated coagulation inhibitor | tissue factor pathway inhibitor (lipoprotein-associated coagulation inhibitor) | EPI | TFI | tissue factor pathway inhibitor |anti-convertin | LACI | extrinsic pathway inhibitor
hsa-miR-146b-5p	miR-146a-5p (and other miRNAs w/seed GAGAACU)	-4.271	TargetScan Human	High (predicted)	PPM1A	0.712474	PP2C-alpha |PP2C-ALPHA | PPPM1A | MGC9201 | protein phosphatase 1A (formerly 2C), magnesium-dependent, alpha isoform | PP2Calpha | PP2CA | Protein phosphatase 2C isoform alpha | Protein phosphatase IA | protein phosphatase 1A | protein phosphatase, Mg2+/Mn2+ dependent, 1A |EC 3.1.3.16
hsa-miR-195	miR-16-5p (and other miRNAs w/seed AGCAGCA)	-5.057	TargetScan Human	High (predicted)	PPM1A	0.712474	PP2C-alpha |PP2C-ALPHA | PPPM1A | MGC9201 | protein phosphatase 1A (formerly 2C), magnesium-dependent, alpha isoform | PP2Calpha | PP2CA | Protein phosphatase 2C isoform alpha | Protein phosphatase IA | protein phosphatase 1A | protein phosphatase, Mg2+/Mn2+ dependent, 1A |EC 3.1.3.16
hsa-miR-374c	miR-374c-5p (and other miRNAs w/seed UAAUACA)	-4.565	TargetScan Human	Moderate (predicted)	PPM1A	0.712474	PP2C-alpha |PP2C-ALPHA | PPPM1A | MGC9201 | protein phosphatase 1A (formerly 2C), magnesium-dependent, alpha isoform | PP2Calpha | PP2CA | Protein phosphatase 2C isoform alpha | Protein phosphatase IA | protein phosphatase 1A | protein phosphatase, Mg2+/Mn2+ dependent, 1A |EC 3.1.3.16
hsa-miR-195	miR-16-5p (and other miRNAs w/seed AGCAGCA)	-5.057	TargetScan Human	High (predicted)	UBE2V1	0.719694	UEV1 | ubiquitin-conjugating enzyme E2 variant 1 | CROC-1 | DNA-binding protein | UBE2V | UEV-1 | UEV1A |CIR1 | TRAF6-regulated IKK activator 1 beta Uev1A | CROC1
hsa-miR-27b	miR-27b-3p (and other miRNAs w/seed UCACAGU)	-6.739	TargetScan Human	High (predicted)	UBE2V1	0.719694	UEV1 | ubiquitin-conjugating enzyme E2 variant 1 | CROC-1 | DNA-binding protein | UBE2V | UEV-1 | UEV1A |CIR1 | TRAF6-regulated IKK activator 1 beta Uev1A | CROC1
hsa-miR-4291	miR-4291 (miRNAs w/seed UCAGCAG)	-6.051	TargetScan Human	Moderate (predicted)	UBE2V1	0.719694	UEV1 | ubiquitin-conjugating enzyme E2 variant 1 | CROC-1 | DNA-binding protein | UBE2V | UEV-1 | UEV1A |CIR1 | TRAF6-regulated IKK activator 1 beta Uev1A | CROC1
hsa-miR-454	miR-301a-3p (and other miRNAs w/seed AGUGCAA)	-4.115	TargetScan Human	High (predicted)	MED15	0.726528	CTG repeat protein 7a | TPA inducible protein | Mediator complex subunit 15 | TIG1 | trinucleotide repeat containing 7 | TPA inducible gene-1 | Trinucleotide repeat-containing gene 7 protein | PCQAP | PC2 (positive cofactor 2, multiprotein complex) glutamine/Q-rich-associated protein | Arc105 | CAG7A | Positive cofactor 2 glutamine/Q-rich-associated protein | TPA-inducible gene 1 protein |PC2-glu…
hsa-miR-193b	miR-193b-3p (and other miRNAs w/seed ACUGGCC)	4.046	TargetScan Human	High (predicted)	SF3A1	0.727445	Prp21 | splicing factor 3 subunit 1 | Spliceosome-associated protein 114 | PRP21 | splicing factor 3A subunit 1 | PRPF21 | splicing factor 3a, subunit 1, 120kDa | SF3a120 | SF3A120 | SAP114 | spliceosome-associated protein 114 |pre-mRNA processing 21 | pre-mRNA splicing factor SF3a (120 kDa subunit) | splicing factor 3a, subunit 1, 120kD | SAP 114
hsa-miR-374c	miR-374c-5p (and other miRNAs w/seed UAAUACA)	-4.565	TargetScan Human	Moderate (predicted)	SF3A1	0.727445	Prp21 | splicing factor 3 subunit 1 | Spliceosome-associated protein 114 | PRP21 | splicing factor 3A subunit 1 | PRPF21 | splicing factor 3a, subunit 1, 120kDa | SF3a120 | SF3A120 | SAP114 | spliceosome-associated protein 114 |pre-mRNA processing 21 | pre-mRNA splicing factor SF3a (120 kDa subunit) | splicing factor 3a, subunit 1, 120kD | SAP 114
hsa-miR-374c	miR-374c-5p (and other miRNAs w/seed UAAUACA)	-4.565	TargetScan Human	Moderate (predicted)	TSPAN7	0.728821	MXS1 | transmembrane protein A15 | tetraspanin-7 | CD231 antigen | Transmembrane 4 superfamily member 2 | cell surface glycoprotein A15 | membrane component chromosome X surface marker 1 | transmembrane 4 superfamily member 2 | TM4SF2b | MRX58 | membrane component, X chromosome, surface marker 1 | tetraspanin protein | Tspan-7 |CCG-B7 | TM4SF2 | mental retardation, X-linked 58 | DXS1692E | T-cell…
hsa-miR-146b-5p	miR-146a-5p (and other miRNAs w/seed GAGAACU)	-4.271	TargetScan Human	Moderate (predicted)	PLA2G4D	0.731121	phospholipase A2, group IVD (cytosolic) | Phospholipase A2 group IVD | phospholipase A2 group IVD |cytosolic phospholipase A2 delta | phospholipase A2 delta, cytosolic | cPLA2-delta | cPLA2delta |EC 3.1.1.4
hsa-miR-193b	miR-193b-3p (and other miRNAs w/seed ACUGGCC)	4.046	TargetScan Human	Moderate (predicted)	PLA2G4D	0.731121	phospholipase A2, group IVD (cytosolic) | Phospholipase A2 group IVD | phospholipase A2 group IVD |cytosolic phospholipase A2 delta | phospholipase A2 delta, cytosolic | cPLA2-delta | cPLA2delta |EC 3.1.1.4
hsa-miR-195	miR-16-5p (and other miRNAs w/seed AGCAGCA)	-5.057	TargetScan Human	Moderate (predicted)	PTGER3	0.739927	PGE2-R | EP3 | prostanoid EP3 receptor | prostaglandin receptor (PGE-2) | prostaglandin E receptor 3 (subtype EP3) | EP3-IV |EP3-I | EP3-II | EP3-III | EP3e | PGE receptor EP3 subtype | prostaglandin E2 receptor EP3 subtype | PGE receptor, EP3 subtype | PGE2 receptor EP3 subtype | prostaglandin E receotor EP3 subtype 3 isoform | Prostanoid EP3 receptor
hsa-miR-27b	miR-27b-3p (and other miRNAs w/seed UCACAGU)	-6.739	TargetScan Human	High (predicted)	PTGER3	0.739927	PGE2-R | EP3 | prostanoid EP3 receptor | prostaglandin receptor (PGE-2) | prostaglandin E receptor 3 (subtype EP3) | EP3-IV |EP3-I | EP3-II | EP3-III | EP3e | PGE receptor EP3 subtype | prostaglandin E2 receptor EP3 subtype | PGE receptor, EP3 subtype | PGE2 receptor EP3 subtype | prostaglandin E receotor EP3 subtype 3 isoform | Prostanoid EP3 receptor
hsa-miR-374c	miR-374c-5p (and other miRNAs w/seed UAAUACA)	-4.565	TargetScan Human	Moderate (predicted)	PTGER3	0.739927	PGE2-R | EP3 | prostanoid EP3 receptor | prostaglandin receptor (PGE-2) | prostaglandin E receptor 3 (subtype EP3) | EP3-IV |EP3-I | EP3-II | EP3-III | EP3e | PGE receptor EP3 subtype | prostaglandin E2 receptor EP3 subtype | PGE receptor, EP3 subtype | PGE2 receptor EP3 subtype | prostaglandin E receotor EP3 subtype 3 isoform | Prostanoid EP3 receptor
hsa-miR-27b	miR-27b-3p (and other miRNAs w/seed UCACAGU)	-6.739	TargetScan Human	High (predicted)	FZD7	0.740393	FzE3 | frizzled 7, seven transmembrane spanning receptor |Frizzled, drosophila, homolog of, 7 | Fz-7 | frizzled (Drosophila) homolog 7 | hFz7 | frizzled homolog 7 | frizzled homolog 7 (Drosophila) | frizzled-7 | frizzled family receptor 7 | fz-7
hsa-miR-454	miR-301a-3p (and other miRNAs w/seed AGUGCAA)	-4.115	TargetScan Human	Moderate (predicted)	GADD45A	0.750256	DNA damage-inducible transcript-1 | DNA-damage-inducible transcript 1 | DDIT1 | growth arrest and DNA-damage-inducible 45 alpha | DDIT-1 | GADD45 | growth arrest and DNA damage-inducible protein GADD45 alpha | growth arrest and DNA-damage-inducible, alpha | DNA damage-inducible transcript 1 protein
hsa-miR-374c	miR-374c-5p (and other miRNAs w/seed UAAUACA)	-4.565	TargetScan Human	Moderate (predicted)	GADD45A	0.750256	DNA damage-inducible transcript-1 | DNA-damage-inducible transcript 1 | DDIT1 | growth arrest and DNA-damage-inducible 45 alpha | DDIT-1 | GADD45 | growth arrest and DNA damage-inducible protein GADD45 alpha | growth arrest and DNA-damage-inducible, alpha | DNA damage-inducible transcript 1 protein
hsa-miR-195	miR-16-5p (and other miRNAs w/seed AGCAGCA)	-5.057	TargetScan Human	High (predicted)	SPTBN2	0.751202	KIAA0302 | spectrin, non-erythroid beta chain 2 | SCA5 | spectrin, beta, non-erythrocytic 2 | spinocerebellar ataxia 5 protein | Spinocerebellar ataxia 5 protein | spectrin beta chain, non-erythrocytic 2 |GTRAP41 | spectrin beta chain, brain 2 | glutamate transporter EAAT4-associated protein 41 | beta-III spectrin | Beta-III spectrin | spinocerebellar ataxia 5
hsa-miR-199a-3p	miR-199a-3p (and other miRNAs w/seed CAGUAGU)	-6.92	TargetScan Human	Moderate (predicted)	UBQLN1	0.77427	Protein linking IAP with cytoskeleton 1 | hPLIC-1 | PLIC-1 |UBQN | PLIC1 | ubiquilin-1 | DSK2 | ubiquilin 1 | protein linking IAP with cytoskeleton 1 | DA41 | XDRP1
hsa-miR-454	miR-301a-3p (and other miRNAs w/seed AGUGCAA)	-4.115	TargetScan Human	Moderate (predicted)	UBQLN1	0.77427	Protein linking IAP with cytoskeleton 1 | hPLIC-1 | PLIC-1 |UBQN | PLIC1 | ubiquilin-1 | DSK2 | ubiquilin 1 | protein linking IAP with cytoskeleton 1 | DA41 | XDRP1
hsa-miR-199a-3p	miR-199a-3p (and other miRNAs w/seed CAGUAGU)	-6.92	TargetScan Human	Moderate (predicted)	CXCL11	0.817902	small inducible cytokine subfamily B (Cys-X-Cys), member 9B | Interferon-inducible T-cell alpha chemoattractant | small inducible cytokine B11 | SCYB9B | IP-9 | interferon gamma-inducible protein 9 | small-inducible cytokine B11 | chemokine (C-X-C motif) ligand 11 | Small-inducible cytokine B11 |C-X-C motif chemokine 11 | IP9 | interferon-inducible T-cell alpha chemoattractant | small inducible c…
hsa-miR-27b	miR-27b-3p (and other miRNAs w/seed UCACAGU)	-6.739	TargetScan Human	Moderate (predicted)	CXCL11	0.817902	small inducible cytokine subfamily B (Cys-X-Cys), member 9B | Interferon-inducible T-cell alpha chemoattractant | small inducible cytokine B11 | SCYB9B | IP-9 | interferon gamma-inducible protein 9 | small-inducible cytokine B11 | chemokine (C-X-C motif) ligand 11 | Small-inducible cytokine B11 |C-X-C motif chemokine 11 | IP9 | interferon-inducible T-cell alpha chemoattractant | small inducible c…
hsa-miR-454	miR-301a-3p (and other miRNAs w/seed AGUGCAA)	-4.115	TargetScan Human	High (predicted)	TIMP2	1.33036	tissue inhibitor of metalloproteinase 2 |metalloproteinase inhibitor 2 | CSC-21K | tissue inhibitor of metalloproteinases 2 | TIMP-2 | TIMP metallopeptidase inhibitor 2 | Tissue inhibitor of metalloproteinases 2
hsa-miR-4291	miR-4291 (miRNAs w/seed UCAGCAG)	-6.051	TargetScan Human	Moderate (predicted)	TIMP2	1.33036	tissue inhibitor of metalloproteinase 2 |metalloproteinase inhibitor 2 | CSC-21K | tissue inhibitor of metalloproteinases 2 | TIMP-2 | TIMP metallopeptidase inhibitor 2 | Tissue inhibitor of metalloproteinases 2
hsa-miR-195	miR-16-5p (and other miRNAs w/seed AGCAGCA)	-5.057	TargetScan Human	Moderate (predicted)	ACSS2	1.47706	cytoplasmic acetyl-coenzyme A synthetase | Acyl-activating enzyme | acyl-activating enzyme | acetate-CoA ligase | Acetyl-CoA synthetase | ACAS2 | acetate thiokinase | ACS | acyl-CoA synthetase short-chain family member 2 |ACECS | acetyl-Coenzyme A synthetase 2 (ADP forming) | acetyl-coenzyme A synthetase, cytoplasmic | dJ1161H23.1 | Acyl-CoA synthetase short-chain family member 2 | Acetate--CoA l…
hsa-miR-193b	miR-193b-3p (and other miRNAs w/seed ACUGGCC)	4.046	TargetScan Human	Moderate (predicted)	ACSS2	1.47706	cytoplasmic acetyl-coenzyme A synthetase | Acyl-activating enzyme | acyl-activating enzyme | acetate-CoA ligase | Acetyl-CoA synthetase | ACAS2 | acetate thiokinase | ACS | acyl-CoA synthetase short-chain family member 2 |ACECS | acetyl-Coenzyme A synthetase 2 (ADP forming) | acetyl-coenzyme A synthetase, cytoplasmic | dJ1161H23.1 | Acyl-CoA synthetase short-chain family member 2 | Acetate--CoA l…
hsa-miR-146b-5p	miR-146a-5p (and other miRNAs w/seed GAGAACU)	-4.271	TargetScan Human	Moderate (predicted)	PTPRA	1.51095	PTPase-alpha |HEPTP | tyrosine phosphatase alpha | Protein-tyrosine phosphatase alpha | HPTPalpha | LRP | receptor-type tyrosine-protein phosphatase alpha | protein-tyrosine phosphatase alpha | PTPA | HLPR | HPTPA | Leukocyte common antigen-related peptide (protein tyrosine phosphate) | protein tyrosine phosphatase, receptor type, A | PTPRL2 | protein tyrosine phosphatase, receptor type, alpha po…
